# Supplementary material for: Characterization of RIN Isoforms and Their Expression in Tomato Fruit Ripening
Source: Cells. 2021 Jul 9;10(7):1739. doi: 10.3390/cells10071739 (PMC8304285; doi:10.3390/cells10071739)
Supplement: Supplementary file 1 [file cells-10-01739-s001.zip]

Archive with 1 entries (1 files):
- cells-1275687-supplementary.xls
