# Supplementary material for: Characterization of RIN Isoforms and Their Expression in Tomato Fruit Ripening
Source: Cells. 2021 Jul 9;10(7):1739. doi: 10.3390/cells10071739 (PMC8304285; doi:10.3390/cells10071739)
Supplement: Supplementary file 1 [file cells-10-01739-s001.zip › cells-1275687-supplementary.xls]

## Sheet: Suppl
Characterization of RIN isoforms and their expression in tomato fruit ripening
Maria A. Slugina, Gleb I. Efremov, Anna V. Shchennikova* and Elena Z. Kochieva
Institute of Bioengineering, Research Center of Biotechnology, Russian Academy of Sciences, Leninsky Ave. 33, bld. 2, 119071, Moscow, Russia
mashinmail@mail.ru (M.A.S.), gleb_efremov@mail.ru (G.I.F.), shchennikova@yandex.ru (A.V.S), ekochieva@yandex.ru (E.Z.K.)
* Correspondence: shchennikova@yandex.ru; Tel.: +7 499 1356219 (A.V.S.)
Figure S1. Alignment of the RIN gene from S. lycopersicum cultivars, rin/RIN genotype (rin allele), and wild GF tomato species
Figure S2. Alignment of the spacer between RIN and MC genes from S. lycopersicum cultivars, rin/RIN genotype (rin allele), and wild GF tomato species
Figure S3. Expression of RIN1i, RIN2i, and RIN-MC in different organs and tissues of S. lycopersicum cv. Heinz. R, roots; L, leaves; F, opened flowers; MG, mature green fruit; Br, breaker fruit; RR, ripe red fruit; a and b, fruit flesh and peel, respectively. The Actin gene was used as reference.
Figure S4. Fruit-specific expression of RIN1i, RIN2i, and RIN-MC. NN-25, the rin/RIN genotype; S. hab., S. habrochaites; S. per., S. peruvianum; IG, immature green (flesh); MG, mature green (flesh); Br, breaker (flesh); RR, ripe red (flesh); RF, ripe final (flesh). The Actin gene was used as reference.
Figure S5. Alignment of the RIN-MC transcript from S. lycopersicum cultivars and rin/RIN genotype
Figure S6. Alignment of the RIN1i and RIN2i transcripts from S. lycopersicum cultivars, rin/RIN genotype, and wild tomato species
Figure S7. Expression of the CNR gene in mature green and ripe fruits of the NN-21 and NN-25 accessions. Low case letters above the bars indicate statistically significant differences (p < 0.005) between gene expression levels.
Table S1. List of primers used for gene amplification, sequencing, and expression analysis
Table S2. RIN1i, RIN2i, and RIN-MC relative expression data in fruits of S. lycopersicum cultivars, rin/RIN genotype NN-25, and wild GF tomato species

## Sheet: Fig. S1
Figure 1. Alignment of the RIN gene from S. lycopersicum cultivars, rin/RIN genotype (rin allele), and wild GF tomato species
	1	2	3	4	5	6	7	8	9	10	11	12	13	14	15	16	17	18	19	20	21	22	23	24	25	26	27	28	29	30	31	32	33	34	35	36	37	38	39	40	41	42	43	44	45	46	47	48	49
Solanum lycopersicum cv. Heinz	A	T	G	G	G	T	A	G	A	G	G	G	A	A	A	G	T	A	G	A	A	T	T	G	A	A	G	A	G	A	A	T	T	G	A	G	A	A	C	A	A	A	A	T	A	A	A	T	A
Solanum lycopersicum cv. Micro-Tom	A	T	G	G	G	T	A	G	A	G	G	G	A	A	A	G	T	A	G	A	A	T	T	G	A	A	G	A	G	A	A	T	T	G	A	G	A	A	C	A	A	A	A	T	A	A	A	T	A
Solanum lycopersicum cv. Zemba	A	T	G	G	G	T	A	G	A	G	G	G	A	A	A	G	T	A	G	A	A	T	T	G	A	A	G	A	G	A	A	T	T	G	A	G	A	A	C	A	A	A	A	T	A	A	A	T	A
rin/Rin mutant (rin allele)	A	T	G	G	G	T	A	G	A	G	G	G	A	A	A	G	T	A	G	A	A	T	T	G	A	A	G	A	G	A	A	T	T	G	A	G	A	A	C	A	A	A	A	T	A	A	A	T	A
Solanum arcanum	A	T	G	G	G	T	A	G	A	G	G	G	A	A	A	G	T	A	G	A	A	T	T	G	A	A	G	A	G	A	A	T	T	G	A	G	A	A	C	A	A	A	A	T	A	A	A	T	A
Solanum chmielewskii	A	T	G	G	G	T	A	G	A	G	G	G	A	A	A	G	T	A	G	A	A	T	T	G	A	A	G	A	G	A	A	T	T	G	A	G	A	A	C	A	A	A	A	T	A	A	A	T	A
Solanum neorickii	A	T	G	G	G	T	A	G	A	G	G	G	A	A	A	G	T	A	G	A	A	T	T	G	A	A	G	A	G	A	A	T	T	G	A	G	G	A	C	A	A	A	A	T	A	A	A	T	A
Solanum huaylasense	A	T	G	G	G	T	A	G	A	G	G	G	A	A	A	G	T	A	G	A	A	T	T	G	A	A	G	A	G	A	A	T	T	G	A	G	A	A	C	A	A	A	A	T	A	A	A	T	A
Solanum habrochaites	A	T	G	G	G	T	A	G	A	G	G	G	A	A	A	G	T	A	G	A	A	T	T	G	A	A	G	A	G	A	A	T	T	G	A	G	A	A	C	A	A	A	A	T	A	A	A	T	A
Solanum peruvianum	A	T	G	G	G	T	A	G	A	G	G	G	A	A	A	G	T	A	G	A	A	T	T	G	A	A	G	G	G	A	A	T	T	G	A	G	A	A	C	A	A	A	A	T	A	A	A	T	A
Solanum pennellii	A	T	G	G	G	T	A	G	A	G	G	G	A	A	A	G	T	A	G	A	A	T	T	G	A	A	G	A	G	A	A	T	T	G	A	G	A	A	C	A	A	A	A	T	A	A	A	T	A
	250	251	252	253	254	255	256	257	258	259	260	261	262	263	264	265	266	267	268	269	270	271	272	273	274	275	276	277
Solanum lycopersicum cv. Heinz	T	T	T	G	T	T	T	T	T	G	T	A	T	A	T	A	T	A	T	A	T	A	T	A	T	A	T	A	-	-	-	-	-	-	-	-	-	-	-	-	-	-	-	-	-	-	-	-	-
Solanum lycopersicum cv. Micro-Tom	T	T	T	G	T	T	T	T	T	G	T	A	T	A	T	A	T	A	T	A	T	A	T	A	T	A	T	A	-	-	-	-	-	-	-	-	-	-	-	-	-	-	-	-	-	-	-	-	-
Solanum lycopersicum cv. Zemba	T	T	T	G	T	T	T	T	T	G	T	A	T	A	T	A	T	A	T	A	T	A	T	A	T	A	T	A	-	-	-	-	-	-	-	-	-	-	-	-	-	-	-	-	-	-	-	-	-
rin/Rin mutant (rin allele)	T	T	T	G	T	T	T	T	T	G	T	A	T	A	T	A	T	A	T	A	T	A	T	A	T	A	T	A	-	-	-	-	-	-	-	-	-	-	-	-	-	-	-	-	-	-	-	-	-
Solanum arcanum	T	T	T	G	T	T	T	T	T	G	T	A	T	A	T	A	T	A	T	A	T	A	T	A	T	A	T	A	T	A	T	A	-	-	-	-	-	-	-	-	-	-	-	-	-	-	-	-	-
Solanum chmielewskii	T	T	T	G	T	T	T	T	T	G	T	A	T	A	T	A	T	A	T	A	T	A	T	A	C	A	T	A	T	A	T	A	T	A	T	A	T	T	T	T	T	T	T	T	T	T	A	T	T
Solanum neorickii	T	T	T	G	T	T	T	T	T	G	T	A	T	A	T	A	T	A	T	A	T	A	T	A	T	A	T	A	T	A	T	A	-	-	-	-	-	-	-	-	-	-	T	T	T	T	T	T	T
Solanum huaylasense	T	T	T	G	T	T	T	T	T	G	T	A	T	A	T	A	T	A	T	A	T	A	T	A	-	-	-	-	-	-	-	-	-	-	-	-	-	-	-	-	-	-	-	-	-	-	-	-	-
Solanum habrochaites	T	T	T	G	T	T	T	T	T	G	T	A	T	A	T	A	T	A	-	-	-	-	-	-	-	-	-	-	-	-	-	-	-	-	-	-	-	-	-	-	-	-	-	-	-	-	-	-	-
Solanum peruvianum	T	T	T	G	T	T	-	-	-	-	-	A	T	A	T	A	T	A	T	G	-	-	-	-	-	-	-	-	-	-	-	-	-	-	-	-	-	-	-	-	-	-	-	-	-	-	-	-	-
Solanum pennellii	T	T	T	G	T	T	T	T	T	G	T	A	T	A	T	A	T	A	T	A	T	A	T	A	T	A	T	A	T	A	-	-	-	-	-	-	-	-	-	-	-	-	-	-	-	-	-	-	-
	465	466	467	468	469	470	471	472	473	474	475	476	477	478	479	480	481	482	483	484	485	486	487	488	489	490	491	492	493	494	495	496	497	498	499	500	501	502	503	504	505	506	507	508	509	510	511	512	513
Solanum lycopersicum cv. Heinz	A	T	A	T	A	A	A	G	A	A	A	A	A	G	A	G	C	T	T	G	A	T	T	T	C	T	T	G	A	A	G	A	T	T	A	G	A	A	A	T	G	T	C	A	T	A	T	C	G
Solanum lycopersicum cv. Micro-Tom	A	T	A	T	A	A	A	G	A	A	A	A	A	G	A	G	C	T	T	G	A	T	T	T	C	T	T	G	A	A	G	A	T	T	A	G	A	A	A	T	G	T	C	A	T	A	T	C	G
Solanum lycopersicum cv. Zemba	A	T	A	T	A	A	A	G	A	A	A	A	A	G	A	G	C	T	T	G	A	T	T	T	C	T	T	G	A	A	G	A	T	T	A	G	A	A	A	T	G	T	C	A	T	A	T	C	G
rin/Rin mutant (rin allele)	A	T	A	T	A	A	A	G	A	A	A	A	A	G	A	G	C	T	T	G	A	T	T	T	C	T	T	G	A	A	G	A	T	T	A	G	A	A	A	T	G	T	C	A	T	A	T	C	G
Solanum arcanum	A	T	A	T	A	A	A	G	A	A	A	A	A	G	A	G	C	T	T	G	A	T	T	T	C	T	T	G	A	A	G	A	T	T	A	G	A	A	A	T	G	T	C	A	T	A	T	C	G
Solanum chmielewskii	G	T	A	C	A	A	A	G	A	A	A	a	A	G	A	G	C	T	T	G	A	T	T	T	C	T	T	G	A	A	G	A	T	T	A	G	A	A	A	T	G	T	C	A	T	A	T	C	G
Solanum neorickii	A	T	A	T	A	A	A	G	A	A	A	A	A	G	A	G	C	T	T	G	A	T	T	T	C	T	T	G	A	A	G	A	T	T	A	G	A	A	A	T	G	T	C	A	T	A	T	C	G
Solanum huaylasense	A	T	A	T	A	A	A	G	G	A	A	A	A	G	A	G	C	T	T	G	A	T	T	T	C	T	T	G	A	A	G	A	T	T	A	G	A	A	A	T	G	T	C	A	T	A	T	A	G
Solanum habrochaites	A	T	A	T	A	A	A	G	A	A	A	A	A	G	A	G	C	T	T	G	A	T	T	T	C	T	T	G	A	A	G	A	T	T	A	G	A	A	A	T	G	T	C	A	T	A	T	C	G
Solanum peruvianum	A	T	A	T	A	A	A	G	A	A	A	A	A	G	A	G	C	T	T	G	A	T	T	T	C	T	T	G	A	A	G	A	T	T	A	G	A	A	A	T	G	T	C	A	T	A	T	C	G
Solanum pennellii	A	T	A	T	A	A	A	G	A	A	A	A	A	G	A	G	C	T	T	G	A	T	T	T	C	T	T	G	A	A	G	A	T	T	A	G	A	A	A	T	G	T	C	A	T	A	T	C	G
	700	701	702	703	704	705	706	707	708	709	710	711	712	713	714	715	716	717	718	719	720	721	722	723	724	725	726	727	728	729	730	731	732	733	734	735	736	737	738	739	740	741	742		743	744	745	746	747
Solanum lycopersicum cv. Heinz	C	T	T	T	G	A	A	T	A	T	A	C	T	A	T	A	T	T	A	T	G	A	A	A	A	A	G	A	T	C	T	T	G	A	T	T	T	C	T	T	G	A	A	-	G	A	G	T	A
Solanum lycopersicum cv. Micro-Tom	C	T	T	T	G	A	A	T	A	T	A	C	T	A	T	A	T	T	A	T	G	A	A	A	A	A	G	A	T	C	T	T	G	A	T	T	T	C	T	T	G	A	A	-	G	A	G	T	A
Solanum lycopersicum cv. Zemba	C	T	T	T	G	A	A	T	A	T	A	C	T	A	T	A	T	T	A	T	G	A	A	A	A	A	G	A	T	C	T	T	G	A	T	T	T	C	T	T	G	A	A	-	G	A	G	T	A
rin/Rin mutant (rin allele)	C	T	T	T	G	A	A	T	A	T	A	C	T	A	T	A	T	T	A	T	G	A	A	A	A	A	G	A	T	C	T	T	G	A	T	T	T	C	T	T	G	A	A	-	G	A	G	T	A
Solanum arcanum	C	T	T	T	G	A	G	T	A	T	A	C	T	A	T	A	T	T	A	T	G	A	A	A	A	A	G	A	T	C	T	T	G	A	T	T	T	C	T	T	G	A	A	-	G	A	G	T	A
Solanum chmielewskii	C	T	T	T	G	A	G	T	A	T	A	C	T	A	T	A	T	T	A	T	G	A	A	A	A	A	G	A	T	C	T	T	G	A	T	T	T	C	T	T	G	A	A	-	G	A	G	T	A
Solanum neorickii	C	T	T	T	G	A	G	T	A	T	A	C	T	A	T	A	T	T	A	T	G	A	A	A	A	A	G	A	T	C	T	T	G	G	T	T	T	C	T	T	G	A	A	-	G	A	G	T	A
Solanum huaylasense	C	T	T	T	G	A	G	T	A	T	A	C	T	-	-	-	-	-	-	-	-	-	-	-	-	-	-	-	-	-	-	-	-	-	-	-	-	-	-	-	-	-	-	-	-	-	-	-	-
Solanum habrochaites	C	T	T	T	G	A	G	T	A	T	A	C	T	A	-	A	T	T	A	T	G	A	A	A	A	G	G	A	T	C	T	T	G	A	T	T	T	C	T	T	G	A	A	-	G	A	T	T	A
Solanum peruvianum	C	T	T	T	G	A	G	T	A	T	A	C	T	A	T	A	T	T	A	T	G	A	A	A	A	A	G	A	T	C	T	T	G	A	T	T	T	C	T	T	G	A	A	A	A	A	T	T	A
Solanum pennellii	C	T	T	T	G	A	G	T	A	T	A	C	T	A	T	A	T	T	A	T	G	A	A	A	A	A	G	A	T	C	T	T	G	A	T	T	T	C	T	T	G	A	A	-	G	A	T	T	A
	869	870	871	872	873																				874	875	876	877	878	879	880		881	882	883	884	885	886	887	888	889	890	891	892	893	894	895	896	897
Solanum lycopersicum cv. Heinz	T	C	T	T	T	-	-	-	-	-	-	-	-	-	-	-	-	-	-	-	-	-	-	-	A	A	A	A	G	A	A	-	T	T	T	T	G	A	T	T	T	C	T	T	G	A	A	A	A
Solanum lycopersicum cv. Micro-Tom	T	C	T	T	T	A	A	T	T	G	A	T	G	C	T	A	C	A	C	T	A	T	G	A	A	A	A	A	G	A	A	-	T	C	T	T	G	A	T	T	T	C	T	T	G	A	A	A	A
Solanum lycopersicum cv. Zemba	T	C	T	T	T	-	-	-	-	-	-	-	-	-	-	-	-	-	-	-	-	-	-	-	A	A	A	A	G	A	A	-	T	T	T	T	G	A	T	T	T	C	T	T	G	A	A	A	A
rin/Rin mutant (rin allele)	T	C	T	T	T	-	-	-	-	-	-	-	-	-	-	-	-	-	-	-	-	-	-	-	A	A	A	A	G	A	A	-	T	T	T	T	G	A	T	T	T	C	T	T	G	A	A	A	A
Solanum arcanum	T	C	T	T	T	A	A	T	T	G	A	T	G	C	T	A	C	A	C	T	A	T	G	A	A	A	A	A	A	A	A	A	T	C	T	T	G	A	T	T	T	C	T	T	G	A	A	A	A
Solanum chmielewskii	T	C	T	T	T	A	A	T	T	G	A	T	G	C	T	A	C	A	C	T	A	T	G	A	A	A	A	A	A	A	A	A	T	C	T	T	G	A	T	T	T	C	T	T	G	A	A	A	A
Solanum neorickii	T	G	-	-	-	-	-	-	-	-	-	-	-	C	T	A	C	A	C	T	A	T	G	A	A	A	A	A	A	A	-	-	T	C	T	T	G	A	T	T	T	C	T	T	G	A	A	A	A
Solanum huaylasense	-	-	-	-	-	-	-	-	T	G	A	T	G	C	T	A	C	A	C	T	A	T	G	G	A	A	A	A	A	G	C	-	T	C	T	T	A	A	T	T	T	C	T	T	G	A	A	A	A
Solanum habrochaites	T	C	T	T	T	A	A	T	T	G	A	T	G	C	T	A	C	A	C	T	A	T	G	A	A	A	A	A	A	A	A	-	T	C	T	T	G	A	T	T	T	C	T	T	G	A	A	A	A
Solanum peruvianum	T	C	T	T	T	A	A	T	T	G	A	T	G	C	T	A	C	A	C	T	A	T	G	A	A	A	A	A	A	A	A	-	T	C	T	T	G	A	T	T	T	C	T	T	G	A	A	T	A
Solanum pennellii	T	C	T	T	T	A	A	T	T	G	A	T	G	C	T	A	C	A	C	T	A	T	G	A	A	A	A	A	A	A	A	-	T	C	T	T	G	A	T	T	T	C	T	T	G	A	A	A	A
	1092	1093	1094	1095	1096	1097	1098	1099	1100	1101	1102	1103	1104	1105	1106	1107	1108	1109	1110	1111		1112	1113	1114	1115	1116	1117	1118	1119	1120	1121	1122	1123	1124	1125	1126	1127	1128	1129	1130	1131	1132	1133	1134	1135	1136	1137	1138	1139
Solanum lycopersicum cv. Heinz	T	C	A	A	T	T	T	T	T	T	T	C	A	A	A	G	A	T	T	A	-	G	A	G	A	G	G	T	A	A	G	T	A	G	T	A	C	T	A	T	T	T	T	T	C	T	A	T	A
Solanum lycopersicum cv. Micro-Tom	T	C	A	A	T	T	T	T	T	T	T	C	A	A	A	G	A	T	T	A	-	G	A	G	A	G	G	T	A	A	G	T	A	G	T	A	C	T	A	T	T	T	T	T	C	T	A	T	A
Solanum lycopersicum cv. Zemba	T	C	A	A	T	T	T	T	T	T	T	C	A	A	A	G	A	T	T	A	-	G	A	G	A	G	G	T	A	A	G	T	A	G	T	A	C	T	A	T	T	T	T	T	C	T	A	T	A
rin/Rin mutant (rin allele)	T	C	A	A	T	T	T	T	T	T	T	C	A	A	A	G	A	T	T	A	-	G	A	G	A	G	G	T	A	A	G	T	A	G	T	A	C	T	A	T	T	T	T	T	C	T	A	T	A
Solanum arcanum	T	C	A	A	T	T	T	T	T	T	-	C	A	A	A	G	A	T	T	A	-	G	A	G	A	G	G	C	A	A	G	T	A	G	T	A	C	T	A	T	T	T	T	T	C	T	A	T	A
Solanum chmielewskii	T	C	A	A	T	T	T	T	T	T	-	C	A	A	A	G	A	T	T	A	-	G	A	G	A	G	G	T	A	A	G	T	A	G	T	A	C	T	A	T	T	T	T	T	C	T	A	T	A
Solanum neorickii	T	C	A	A	T	T	T	T	T	T	-	C	A	A	A	G	A	T	T	A	A	G	A	G	A	G	G	T	A	A	G	T	A	G	T	A	C	T	A	T	T	T	T	T	C	T	A	T	A
Solanum huaylasense	T	C	A	A	T	T	T	T	T	T	-	C	A	A	A	G	A	T	T	A	-	G	A	G	A	G	G	C	A	A	G	T	A	G	T	A	C	T	A	T	T	T	T	-	-	-	-	-	-
Solanum habrochaites	T	C	A	T	T	T	T	T	T	T	-	C	A	A	A	G	A	T	T	A	-	G	A	G	A	G	G	C	A	A	G	T	A	G	T	A	C	T	A	T	T	T	T	T	C	T	A	T	A
Solanum peruvianum	T	C	A	A	T	T	T	T	T	T	-	C	A	A	A	G	A	T	T	A	-	A	A	G	A	G	G	T	A	A	G	A	A	G	T	A	C	T	A	T	T	T	T	T	C	T	A	T	A
Solanum pennellii	T	C	A	A	T	T	T	T	T	T	-	C	A	A	A	G	A	T	T	A	-	G	A	G	A	G	G	T	A	A	G	T	A	G	T	A	C	T	A	T	T	T	T	T	C	T	A	T	A
	1336	1337	1338	1339	1340	1341	1342	1343	1344	1345	1346	1347	1348	1349	1350	1351	1352	1353	1354	1355					1356	1357	1358	1359	1360	1361	1362	1363	1364	1365	1366	1367	1368		1369	1370	1371	1372	1373	1374	1375	1376	1377	1378	1379
Solanum lycopersicum cv. Heinz	A	A	T	G	A	A	G	A	A	T	C	T	T	G	A	T	G	A	A	T	-	-	-	-	T	T	A	T	A	T	A	T	T	T	A	A	A	-	G	A	T	A	A	A	A	G	A	A	A
Solanum lycopersicum cv. Micro-Tom	A	A	T	G	A	A	G	A	A	T	C	T	T	G	A	T	G	A	A	T	-	-	-	-	T	T	A	T	A	T	A	T	T	T	A	A	A	-	G	A	T	A	A	A	A	G	A	A	A
Solanum lycopersicum cv. Zemba	A	A	T	G	A	A	G	A	A	T	C	T	T	G	A	T	G	A	A	T	-	-	-	-	T	T	A	T	A	T	A	T	T	T	A	A	A	-	G	A	T	A	A	A	A	G	A	A	A
rin/Rin mutant (rin allele)	A	A	T	G	A	A	G	A	A	T	C	T	T	G	A	T	G	A	A	T	-	-	-	-	T	T	A	T	A	T	A	T	T	T	A	A	A	-	G	A	T	A	A	A	A	G	A	A	A
Solanum arcanum	A	A	T	C	A	A	G	A	A	T	C	T	T	G	A	T	G	A	A	T	-	-	-	-	T	T	A	T	A	T	A	T	T	T	A	A	A	-	G	A	T	A	A	A	A	G	A	A	A
Solanum chmielewskii	A	A	T	C	A	A	G	A	A	T	C	T	T	G	A	T	G	A	A	T	-	-	-	-	T	T	A	T	A	T	A	T	T	T	A	A	A	-	G	A	T	A	A	A	A	G	A	A	A
Solanum neorickii	A	A	T	C	A	A	G	A	A	T	C	T	T	G	A	T	G	A	A	T	-	-	-	-	T	T	A	T	A	T	A	T	T	T	A	A	A	-	G	A	T	A	A	A	A	G	A	A	A
Solanum huaylasense	A	A	T	C	A	A	G	A	A	T	C	T	T	G	A	T	G	A	A	T	-	-	-	-	T	T	A	T	A	T	A	T	T	T	A	A	A	-	G	A	T	A	A	A	A	G	A	A	A
Solanum habrochaites	A	A	T	C	A	A	G	A	A	T	C	T	T	G	A	T	G	A	A	T	-	-	-	-	T	T	A	T	A	T	A	T	T	T	A	A	A	A	G	A	T	A	A	A	A	G	A	A	A
Solanum peruvianum	A	A	T	C	A	A	G	A	A	T	C	T	T	G	A	T	G	A	A	T	-	-	-	-	C	T	A	T	A	T	A	T	T	T	A	A	A	-	G	A	T	A	A	A	A	G	A	A	A
Solanum pennellii	A	A	T	G	A	A	G	A	A	T	C	T	T	G	A	T	G	A	A	T	A	T	A	T	A	T	A	T	A	T	A	T	T	T	A	A	A	-	G	A	T	A	A	A	G	-	A	A	T
	1565	1566	1567	1568	1569	1570	1571	1572	1573	1574	1575	1576	1577	1578	1579	1580	1581	1582	1583	1584	1585	1586	1587	1588	1589	1590	1591	1592	1593	1594	1595	1596	1597	1598	1599	1600	1601	1602	1603	1604	1605	1606	1607	1608	1609	1610	1611	1612	1613
Solanum lycopersicum cv. Heinz	A	C	T	A	C	A	T	T	A	T	A	A	G	C	A	A	A	T	A	G	A	A	T	A	T	A	T	C	T	A	G	A	T	T	T	G	A	T	C	A	T	C	A	T	C	A	C	T	A
Solanum lycopersicum cv. Micro-Tom	A	C	T	A	C	A	T	T	A	T	A	A	G	C	A	A	A	T	A	G	A	A	T	A	T	A	T	C	T	A	G	A	T	T	T	G	A	T	C	A	T	C	A	T	C	A	C	T	A
Solanum lycopersicum cv. Zemba	A	C	T	A	C	A	T	T	A	T	A	A	G	C	A	A	A	T	A	G	A	A	T	A	T	A	T	C	T	A	G	A	t	T	T	G	A	T	C	A	T	C	A	T	C	A	C	T	A
rin/Rin mutant (rin allele)	A	C	T	A	C	A	T	T	A	T	A	A	G	C	A	A	A	T	A	G	A	A	T	A	T	A	T	C	T	A	G	A	T	T	T	G	A	T	C	A	T	C	A	T	C	A	C	T	A
Solanum arcanum	A	C	T	A	C	A	T	T	A	T	A	A	G	C	A	A	A	T	A	G	A	A	T	A	T	A	T	C	T	T	G	A	T	T	T	G	A	T	C	A	T	C	A	T	C	A	C	T	A
Solanum chmielewskii	A	C	T	A	C	A	T	T	A	T	A	A	G	C	A	A	A	T	A	G	A	A	T	A	T	A	C	C	T	A	G	A	T	T	T	G	A	T	C	A	T	C	A	T	C	A	C	T	A
Solanum neorickii	A	C	T	A	C	A	T	T	A	T	A	A	G	C	A	A	A	T	A	G	A	A	T	A	T	A	T	C	T	A	G	A	T	T	T	G	A	T	C	A	T	C	A	T	C	A	C	T	A
Solanum huaylasense	A	T	T	A	C	A	T	T	A	T	A	A	G	C	A	A	A	T	A	G	A	A	T	A	T	A	T	C	T	A	G	A	T	T	T	G	A	T	C	A	T	C	A	T	C	A	C	T	A
Solanum habrochaites	A	C	T	A	C	A	T	T	A	T	A	A	G	C	A	A	A	T	A	G	A	A	T	A	T	A	T	C	T	A	G	A	T	T	T	G	A	T	C	A	T	C	A	T	C	A	C	T	A
Solanum peruvianum	A	C	T	A	C	A	T	T	A	T	A	A	G	C	A	A	A	T	A	G	A	A	T	A	T	A	-	-	-	-	-	-	-	-	-	-	-	T	C	A	T	C	A	T	C	A	C	T	A
Solanum pennellii	A	C	T	A	C	A	T	T	A	T	A	A	G	C	A	A	A	T	A	G	A	A	T	A	T	A	T	C	T	A	G	A	T	T	T	G	A	T	C	A	T	C	A	T	C	A	C	T	A
Solanum lycopersicum cv. Heinz	-	-	-	-	-	-	-	-	-	-	-	-	-	-	-	-	-	-	-	-	-	-	-	-	-	-	-	-	-	-	-	-	-	-	-	-	-	-	-	-	-	-	-	-	-	-	-	-	-
Solanum lycopersicum cv. Micro-Tom	-	-	-	-	-	-	-	-	-	-	-	-	-	-	-	-	-	-	-	-	-	-	-	-	-	-	-	-	-	-	-	-	-	-	-	-	-	-	-	-	-	-	-	-	-	-	-	-	-
Solanum lycopersicum cv. Zemba	-	-	-	-	-	-	-	-	-	-	-	-	-	-	-	-	-	-	-	-	-	-	-	-	-	-	-	-	-	-	-	-	-	-	-	-	-	-	-	-	-	-	-	-	-	-	-	-	-
rin/Rin mutant (rin allele)	-	-	-	-	-	-	-	-	-	-	-	-	-	-	-	-	-	-	-	-	-	-	-	-	-	-	-	-	-	-	-	-	-	-	-	-	-	-	-	-	-	-	-	-	-	-	-	-	-
Solanum arcanum	-	-	-	-	-	-	-	-	-	-	-	-	-	-	-	-	-	-	-	-	-	-	-	-	-	-	-	-	-	-	-	-	-	-	-	-	-	-	-	-	-	-	-	-	-	-	-	-	-
Solanum chmielewskii	-	-	-	-	-	-	-	-	-	-	-	-	-	-	-	-	-	-	-	-	-	-	-	-	-	-	-	-	-	-	-	-	-	-	-	-	-	-	-	-	-	-	-	-	-	-	-	-	-
Solanum neorickii	-	-	-	-	-	-	-	-	-	-	-	-	-	-	-	-	-	-	-	-	-	-	-	-	-	-	-	-	-	-	-	-	-	-	-	-	-	-	-	-	-	-	-	-	-	-	-	-	-
Solanum huaylasense	T	C	T	A	A	T	A	T	T	C	A	A	A	G	C	T	C	T	T	T	A	T	T	T	T	T	A	G	G	G	C	G	T	A	T	A	T	G	A	T	A	G	C	T	G	G	G	C	T
Solanum habrochaites	-	-	-	-	-	-	-	-	-	-	-	-	-	-	-	-	-	-	-	-	-	-	-	-	-	-	-	-	-	-	-	-	-	-	-	-	-	-	-	-	-	-	-	-	-	-	-	-	-
Solanum peruvianum	-	-	-	-	-	-	-	-	-	-	-	-	-	-	-	-	-	-	-	-	-	-	-	-	-	-	-	-	-	-	-	-	-	-	-	-	-	-	-	-	-	-	-	-	-	-	-	-	-
Solanum pennellii	-	-	-	-	-	-	-	-	-	-	-	-	-	-	-	-	-	-	-	-	-	-	-	-	-	-	-	-	-	-	-	-	-	-	-	-	-	-	-	-	-	-	-	-	-	-	-	-	-
	1929	1930	1931	1932	1933	1934	1935	1936	1937	1938	1939	1940	1941	1942	1943	1944	1945	1946	1947	1948	1949	1950	1951	1952	1953	1954	1955	1956	1957	1958	1959	1960	1961	1962	1963	1964	1965	1966	1967	1968	1969	1970	1971	1972	1973	1974	1975	1976	1977
Solanum lycopersicum cv. Heinz	C	A	T	A	A	G	A	A	A	T	A	A	A	T	T	G	T	T	C	C	A	A	A	T	T	T	A	T	A	C	T	T	A	T	A	C	A	A	T	A	T	T	T	T	G	T	C	A	T
Solanum lycopersicum cv. Micro-Tom	C	A	T	A	A	G	A	A	A	T	A	A	A	T	T	G	T	T	C	C	A	A	A	T	T	T	A	T	A	C	T	T	A	T	A	C	A	A	T	A	T	T	T	T	G	T	C	A	T
Solanum lycopersicum cv. Zemba	C	A	T	A	A	G	A	A	A	T	A	A	A	T	T	G	T	T	C	C	A	A	A	T	T	T	A	T	A	C	T	T	A	T	A	C	A	A	T	A	T	T	T	T	G	T	C	A	T
rin/Rin mutant (rin allele)	C	A	T	A	A	G	A	A	A	T	A	A	A	T	T	G	T	T	C	C	A	A	A	T	T	T	A	T	A	C	T	T	A	T	A	C	A	A	T	A	T	T	T	T	G	T	C	A	T
Solanum arcanum	C	A	T	A	A	G	A	A	A	T	A	A	A	T	T	G	T	T	C	T	A	A	A	T	T	-	A	T	T	T	T	T	A	G	A	C	A	A	T	A	T	T	T	G	A	T	C	A	T
Solanum chmielewskii	C	A	T	A	A	G	A	A	A	T	A	A	A	T	T	G	T	C	C	T	A	A	A	T	T	-	A	T	T	T	T	T	A	G	A	C	A	A	T	G	T	T	T	G	A	T	C	A	T
Solanum neorickii	C	A	T	A	A	G	A	A	A	T	A	A	A	T	T	G	T	T	C	T	A	A	A	T	T	-	A	T	A	C	T	T	G	G	A	C	A	A	T	A	T	T	T	T	A	T	C	A	T
Solanum huaylasense	C	A	T	A	A	G	A	A	A	T	A	A	A	T	T	G	C	T	C	T	A	A	A	T	T	-	A	T	A	C	T	T	A	G	A	C	A	A	T	A	T	T	T	G	G	T	C	A	T
Solanum habrochaites	C	A	T	A	A	G	A	A	A	T	A	A	A	T	T	G	T	T	A	T	A	A	A	T	T	-	A	T	A	C	T	T	A	G	A	C	A	A	T	A	T	T	T	G	A	T	C	A	T
Solanum peruvianum	C	A	T	A	A	G	A	A	A	T	A	A	A	T	T	G	T	T	C	T	A	A	A	T	T	-	A	T	A	C	T	T	G	G	A	C	A	A	T	A	T	T	T	G	A	T	C	A	T
Solanum pennellii	C	A	T	A	A	G	A	A	A	T	A	A	A	T	T	G	T	T	A	T	A	A	A	T	T	-	A	T	A	C	T	T	A	G	A	C	A	A	T	A	T	T	T	G	A	T	C	A	T
	2173	2174	2175	2176	2177	2178	2179	2180	2181	2182	2183	2184	2185
Solanum lycopersicum cv. Heinz	A	G	G	A	A	A	T	G	A	T	T	A	T	-	-	-	-	-	-	-	-	-	-	-	-	-	-	-	-	-	-	-	-	-	-	-	-	-	-	-	-	-	-	-	-	-	-	-	-
Solanum lycopersicum cv. Micro-Tom	A	G	G	A	A	A	T	G	A	T	T	A	T	-	-	-	-	-	-	-	-	-	-	-	-	-	-	-	-	-	-	-	-	-	-	-	-	-	-	-	-	-	-	-	-	-	-	-	-
Solanum lycopersicum cv. Zemba	A	G	G	A	A	A	T	G	A	T	T	A	T	-	-	-	-	-	-	-	-	-	-	-	-	-	-	-	-	-	-	-	-	-	-	-	-	-	-	-	-	-	-	-	-	-	-	-	-
rin/Rin mutant (rin allele)	A	G	G	A	A	A	T	G	A	T	T	A	T	-	-	-	-	-	-	-	-	-	-	-	-	-	-	-	-	-	-	-	-	-	-	-	-	-	-	-	-	-	-	-	-	-	-	-	-
Solanum arcanum	A	G	G	A	A	A	T	G	A	T	T	A	T	A	T	A	T	C	T	A	T	T	T	T	A	T	T	A	C	A	A	T	C	T	T	C	G	A	T	T	G	T	A	A	A	A	T	T	G
Solanum chmielewskii	A	G	G	A	A	A	T	G	A	T	T	A	T	-	-	-	-	-	-	-	-	-	-	-	-	-	-	-	-	-	-	-	-	-	-	-	-	-	-	-	-	-	-	-	-	-	-	-	-
Solanum neorickii	A	G	A	A	A	A	T	G	A	T	T	A	T	A	T	A	T	C	T	A	T	T	T	T	A	T	T	A	C	A	A	T	C	T	T	C	G	A	T	T	G	T	A	A	A	A	T	C	G
Solanum huaylasense	A	G	G	A	A	A	T	G	A	T	T	A	T	A	T	A	T	C	T	A	T	T	T	T	A	T	T	A	T	A	A	T	C	T	T	C	G	A	T	T	G	T	A	A	A	A	T	C	G
Solanum habrochaites	A	G	G	A	A	A	T	G	A	T	T	G	T	A	T	A	T	C	T	A	T	C	T	T	A	T	T	A	C	A	G	T	C	T	T	C	G	A	T	T	G	T	A	A	A	A	T	A	A
Solanum peruvianum	A	G	G	A	A	A	T	G	A	T	T	A	T	A	T	A	T	T	T	A	T	T	T	T	A	T	T	A	C	A	A	T	C	T	T	C	G	A	T	T	G	T	A	A	A	A	T	C	G
Solanum pennellii	A	G	G	A	A	A	T	G	A	T	T	A	T	A	T	A	T	A	T	A	T	C	T	T	A	T	T	A	C	A	G	T	C	T	T	T	G	A	T	T	G	T	A	A	A	A	T	A	G
	2311	2312	2313	2314	2315	2316	2317	2318	2319	2320	2321	2322	2323	2324	2325	2326	2327	2328	2329	2330	2331	2332	2333	2334	2335	2336	2337	2338	2339	2340	2341	2342	2343	2344	2345	2346	2347	2348	2349	2350	2351	2352	2353	2354	2355	2356	2357	2358	2359
Solanum lycopersicum cv. Heinz	A	A	T	T	T	G	C	A	A	C	G	A	T	A	G	A	A	A	T	A	C	A	A	T	T	T	T	A	G	A	G	A	A	A	T	A	A	A	A	T	C	A	T	C	A	T	A	A	A
Solanum lycopersicum cv. Micro-Tom	A	A	T	T	T	G	C	A	A	C	G	A	T	A	G	A	A	A	T	A	C	A	A	T	T	T	T	A	G	A	G	A	A	A	T	A	A	A	A	T	C	A	T	C	A	T	A	A	A
Solanum lycopersicum cv. Zemba	A	A	T	T	T	G	C	A	A	C	G	A	T	A	G	A	A	A	T	A	C	A	A	T	T	T	T	A	G	A	G	A	A	A	T	T	A	A	A	T	C	A	T	C	A	T	A	A	A
rin/Rin mutant (rin allele)	A	A	T	T	T	G	C	A	A	C	G	A	T	A	G	A	A	A	T	A	C	A	A	T	T	T	T	A	G	A	G	A	A	A	T	A	A	A	A	T	C	A	T	C	A	T	A	A	A
Solanum arcanum	A	A	T	T	T	G	G	A	A	C	G	A	T	A	G	A	A	A	T	A	C	A	A	T	T	T	T	A	G	A	G	A	A	A	T	A	A	A	A	T	C	A	T	C	A	T	A	A	A
Solanum chmielewskii	A	A	T	T	T	G	G	A	A	C	G	A	T	A	G	A	A	A	T	A	C	A	A	T	T	T	T	A	G	A	G	A	A	A	T	A	A	A	A	T	C	A	T	C	A	T	A	A	A
Solanum neorickii	A	A	T	T	T	G	G	A	A	C	G	A	T	A	G	A	A	A	T	A	C	A	A	T	T	T	T	A	G	A	G	A	A	A	T	A	A	A	A	T	C	A	T	C	A	T	A	A	A
Solanum huaylasense	A	A	T	T	T	G	G	A	A	C	G	A	T	A	G	A	A	A	T	A	C	A	A	T	T	T	T	A	G	A	G	A	A	A	T	A	A	A	-	T	C	A	T	C	A	T	A	A	A
Solanum habrochaites	A	G	T	T	T	G	G	A	A	C	G	A	T	A	G	A	A	A	T	A	C	A	A	T	T	T	T	A	G	A	G	A	A	A	T	A	A	A	G	T	T	A	T	T	A	T	A	A	A
Solanum peruvianum	A	A	T	T	T	G	G	A	A	C	G	A	T	A	G	A	A	A	T	A	C	A	A	T	T	T	T	A	G	A	G	A	A	A	C	A	A	A	A	T	C	A	T	C	A	T	A	A	A
Solanum pennellii	A	A	T	T	T	G	G	A	A	C	G	A	C	A	G	A	A	A	T	A	C	A	A	T	T	T	T	A	G	A	G	A	A	A	T	A	A	A	A	T	C	A	T	C	A	T	A	A	A
	2549	2550	2551	2552	2553	2554	2555	2556	2557	2558	2559	2560	2561	2562	2563	2564	2565	2566	2567	2568	2569	2570	2571	2572	2573	2574	2575	2576	2577	2578	2579	2580	2581	2582	2583	2584	2585	2586	2587	2588	2589	2590	2591	2592	2593	2594	2595	2596	2597
Solanum lycopersicum cv. Heinz	A	A	A	C	T	T	T	T	A	C	A	G	T	A	A	A	A	C	A	A	G	T	C	A	A	T	A	A	A	T	A	T	T	T	A	T	T	T	C	G	C	T	A	T	A	A	A	T	C
Solanum lycopersicum cv. Micro-Tom	A	A	A	C	T	T	T	T	A	C	A	G	T	A	A	A	A	C	A	A	G	T	C	A	A	T	A	A	A	T	A	T	T	T	A	T	T	T	C	G	C	T	A	T	A	A	A	T	C
Solanum lycopersicum cv. Zemba	A	A	A	C	T	T	T	T	A	C	A	G	T	A	A	A	A	C	A	A	G	T	C	A	A	T	A	A	A	T	A	T	T	T	A	T	T	T	C	G	C	T	A	T	A	A	A	T	C
rin/Rin mutant (rin allele)	A	A	A	C	T	T	T	T	A	C	A	G	T	A	A	A	A	C	A	A	G	T	C	A	A	T	A	A	A	T	A	T	T	T	A	T	T	T	C	G	C	T	A	T	A	A	A	T	C
Solanum arcanum	A	A	-	C	T	T	T	T	A	T	A	A	T	A	A	A	A	C	A	A	G	T	C	A	A	T	A	A	A	T	A	T	T	T	A	T	T	T	C	G	C	T	A	T	A	A	A	T	C
Solanum chmielewskii	A	A	-	C	T	T	T	T	A	T	A	A	T	A	A	A	A	C	A	A	G	T	C	A	A	T	A	A	A	T	A	T	T	T	A	T	T	T	C	G	C	T	A	T	A	A	A	T	C
Solanum neorickii	A	A	-	C	T	T	T	T	A	T	A	A	T	A	A	A	A	C	A	A	G	T	C	A	A	T	A	A	A	T	A	T	T	T	A	T	T	T	T	G	C	T	A	T	A	A	-	T	C
Solanum huaylasense	A	A	-	C	T	T	T	T	A	C	A	G	T	A	A	A	A	C	A	A	G	T	C	A	A	T	A	A	A	T	A	T	T	T	A	T	T	T	C	G	C	T	A	T	A	A	A	T	C
Solanum habrochaites	A	A	-	C	T	T	T	T	A	C	A	A	T	A	A	A	A	C	A	A	G	T	C	A	A	T	A	A	A	T	A	T	T	T	A	T	T	T	C	G	C	T	A	T	A	A	A	T	C
Solanum peruvianum	A	A	-	C	T	T	T	T	A	T	A	A	T	A	A	A	A	C	A	A	G	T	C	A	A	T	A	A	A	T	A	T	T	T	A	T	T	T	C	G	C	T	A	T	A	A	A	T	C
Solanum pennellii	A	A	-	C	T	T	T	T	A	C	A	G	T	A	A	A	A	C	A	A	G	T	C	A	A	T	A	A	A	T	A	T	T	T	A	T	T	T	C	G	C	T	A	T	A	A	A	T	C
	2798	2799	2800	2801	2802	2803	2804	2805	2806	2807	2808	2809	2810	2811	2812	2813	2814	2815	2816	2817	2818	2819	2820	2821	2822	2823	2824	2825	2826	2827	2828	2829	2830	2831	2832	2833	2834	2835	2836	2837	2838	2839	2840	2841	2842	2843	2844	2845	2846
Solanum lycopersicum cv. Heinz	T	G	A	G	C	A	C	T	T	C	G	T	T	T	T	A	C	A	A	A	A	T	G	A	T	C	A	T	C	T	A	G	A	C	A	A	C	T	T	T	G	A	A	A	A	T	T	T	T
Solanum lycopersicum cv. Micro-Tom	T	G	A	G	C	A	C	T	T	C	G	T	T	T	T	A	C	A	A	A	A	T	G	A	T	C	A	T	C	T	A	G	A	C	A	A	C	T	T	T	G	A	A	A	A	T	T	T	T
Solanum lycopersicum cv. Zemba	T	G	A	G	C	A	C	T	T	C	G	T	T	T	T	A	C	A	A	A	A	T	G	A	T	C	A	T	C	T	A	G	A	C	A	A	C	T	T	T	G	A	A	A	A	T	T	T	T
rin/Rin mutant (rin allele)	T	G	A	G	C	A	C	T	T	C	G	T	T	T	T	A	C	A	A	A	A	T	G	A	T	C	A	T	C	T	A	G	A	C	A	A	C	T	T	T	G	A	A	A	A	T	T	T	T
Solanum arcanum	T	G	A	G	C	A	C	T	T	C	G	T	T	T	T	A	C	A	A	A	A	T	G	A	T	C	A	T	C	T	A	G	A	C	A	A	C	T	T	C	G	A	A	A	A	T	T	T	T
Solanum chmielewskii	T	G	A	G	C	A	C	T	T	C	G	T	T	T	T	A	C	A	A	G	A	T	G	A	T	C	A	T	C	T	A	G	A	C	A	A	C	T	T	C	G	A	A	A	A	T	T	T	T
Solanum neorickii	T	G	A	G	C	A	C	T	T	C	G	T	T	T	T	A	C	A	A	A	A	T	G	A	T	C	A	T	C	T	A	G	A	C	A	A	C	T	T	C	G	A	A	A	A	T	T	T	T
Solanum huaylasense	T	G	A	G	C	A	C	T	T	C	G	T	T	T	T	A	C	A	A	A	A	T	G	A	T	C	A	T	C	T	A	G	A	C	A	A	C	T	T	T	A	A	A	A	T	T	T	T	T
Solanum habrochaites	T	G	A	G	C	A	C	T	T	C	G	T	T	T	T	A	C	A	A	A	A	T	G	A	T	C	A	T	C	T	A	G	A	C	A	A	C	T	T	C	G	A	A	C	A	T	T	T	T
Solanum peruvianum	T	G	A	G	C	A	C	T	T	C	G	T	T	T	T	A	C	A	A	A	A	T	G	A	T	C	A	T	C	T	A	G	A	C	A	A	C	T	T	C	G	A	A	A	A	T	T	T	T
Solanum pennellii	T	G	A	G	A	A	C	T	T	C	G	T	T	T	T	A	C	A	A	A	A	T	G	A	T	C	A	T	C	T	A	G	A	C	A	A	C	T	T	C	G	A	A	A	A	T	T	T	T
	3043	3044	3045	3046	3047	3048	3049	3050		3051	3052	3053	3054	3055	3056	3057	3058	3059	3060	3061	3062	3063	3064	3065	3066	3067	3068	3069	3070	3071	3072	3073	3074	3075	3076	3077	3078	3079	3080	3081	3082	3083	3084	3085	3086	3087	3088	3089	3090
Solanum lycopersicum cv. Heinz	T	A	T	T	A	C	T	T	-	G	T	G	T	T	T	C	T	A	G	T	A	T	G	T	C	C	A	A	G	A	C	A	T	T	G	G	A	G	A	G	A	T	A	C	C	A	C	A	G
Solanum lycopersicum cv. Micro-Tom	T	A	T	T	A	C	T	T	-	G	T	G	T	T	T	C	T	A	G	T	A	T	G	T	C	C	A	A	G	A	C	A	T	T	G	G	A	G	A	G	A	T	A	C	C	A	C	A	G
Solanum lycopersicum cv. Zemba	T	A	T	T	A	C	T	T	-	G	T	G	T	T	T	C	T	A	G	T	A	T	G	T	C	C	A	A	G	A	C	A	T	T	G	G	A	G	A	G	A	T	A	C	C	A	C	A	G
rin/Rin mutant (rin allele)	T	A	T	T	A	C	T	T	T	G	T	G	T	T	T	C	T	A	G	T	A	T	G	T	C	C	A	A	G	A	C	A	T	T	G	G	A	G	A	G	A	T	A	C	C	A	C	A	G
Solanum arcanum	T	A	T	T	A	C	T	T	T	G	T	G	T	T	T	C	T	A	G	T	A	T	G	T	C	C	A	A	G	A	C	A	T	T	G	G	A	G	A	G	A	T	A	C	C	A	C	A	G
Solanum chmielewskii	T	A	T	T	A	C	T	T	-	G	T	G	T	T	T	C	T	A	G	T	A	T	G	T	C	C	A	A	G	A	C	A	T	T	G	G	A	G	A	G	A	T	A	C	C	A	C	A	G
Solanum neorickii	T	A	T	T	A	C	T	T	-	G	T	G	T	T	T	C	T	A	G	T	A	T	G	T	C	C	A	A	G	A	C	A	T	T	G	G	A	G	A	G	A	T	A	C	C	A	C	A	G
Solanum huaylasense	T	A	T	T	A	C	T	T	-	G	T	G	T	T	T	C	T	A	G	T	A	T	G	T	C	C	A	A	G	A	C	A	T	T	G	G	A	G	A	G	A	T	A	C	C	A	C	A	G
Solanum habrochaites	T	A	T	T	A	C	T	T	-	G	T	G	T	T	T	C	T	A	G	T	A	T	G	T	C	C	A	A	G	A	C	A	T	T	G	G	A	G	A	G	A	T	A	C	C	A	C	A	G
Solanum peruvianum	T	A	T	T	A	C	T	T	-	G	T	G	T	T	T	C	T	A	G	T	A	T	G	T	C	C	A	A	G	A	C	A	T	T	G	G	A	G	A	G	A	T	A	C	C	A	C	A	G
Solanum pennellii	T	A	T	T	A	C	T	T	-	G	T	G	T	T	T	C	T	A	G	T	A	T	G	T	C	C	A	A	G	A	C	A	T	T	G	G	A	G	A	G	A	T	A	C	C	A	C	A	G
Solanum lycopersicum cv. Heinz	-	-	-	-	-	-	-	-	-	-	-	-	-	-	-	-	-	-	-	-	-	-	-	-	-	-	-	-	-	-	-	-	-	-	-	-	-	-	-	-	-	-	-	-	-	-	-	-	-
Solanum lycopersicum cv. Micro-Tom	-	-	-	-	-	-	-	-	-	-	-	-	-	-	-	-	-	-	-	-	-	-	-	-	-	-	-	-	-	-	-	-	-	-	-	-	-	-	-	-	-	-	-	-	-	-	-	-	-
Solanum lycopersicum cv. Zemba	-	-	-	-	-	-	-	-	-	-	-	-	-	-	-	-	-	-	-	-	-	-	-	-	-	-	-	-	-	-	-	-	-	-	-	-	-	-	-	-	-	-	-	-	-	-	-	-	-
rin/Rin mutant (rin allele)	-	-	-	-	-	-	-	-	-	-	-	-	-	-	-	-	-	-	-	-	-	-	-	-	-	-	-	-	-	-	-	-	-	-	-	-	-	-	-	-	-	-	-	-	-	-	-	-	-
Solanum arcanum	-	-	-	-	-	-	-	-	-	-	-	-	-	-	-	-	-	-	-	-	-	-	-	-	-	-	-	-	-	-	-	-	-	-	-	-	-	-	-	-	-	-	-	-	-	-	-	-	-
Solanum chmielewskii	-	-	-	-	-	-	-	-	-	-	-	-	-	-	-	-	-	-	-	-	-	-	-	-	-	-	-	-	-	-	-	-	-	-	-	-	-	-	-	-	-	-	-	-	-	-	-	-	-
Solanum neorickii	A	T	T	T	T	T	G	G	C	A	A	A	T	A	T	C	C	C	A	A	A	T	T	T	C	C	A	A	A	T	A	C	T	A	G	T	T	T	T	T	T	C	T	A	G	T	A	T	C
Solanum huaylasense	-	-	-	-	-	-	-	-	-	-	-	-	-	-	-	-	-	-	-	-	-	-	-	-	-	-	-	-	-	-	-	-	-	-	-	-	-	-	-	-	-	-	-	-	-	-	-	-	-
Solanum habrochaites	-	-	-	-	-	-	-	-	-	-	-	-	-	-	-	-	-	-	-	-	-	-	-	-	-	-	-	-	-	-	-	-	-	-	-	-	-	-	-	-	-	-	-	-	-	-	-	-	-
Solanum peruvianum	-	-	-	-	-	-	-	-	-	-	-	-	-	-	-	-	-	-	-	-	-	-	-	-	-	-	-	-	-	-	-	-	-	-	-	-	-	-	-	-	-	-	-	-	-	-	-	-	-
Solanum pennellii	-	-	-	-	-	-	-	-	-	-	-	-	-	-	-	-	-	-	-	-	-	-	-	-	-	-	-	-	-	-	-	-	-	-	-	-	-	-	-	-	-	-	-	-	-	-	-	-	-
Solanum lycopersicum cv. Heinz	-	-	-	-	-	-	-	-	-	-	-	-	-	-	-	-	-	-	-	-	-	-	-	-	-	-	-	-	-	-	-	-	-	-	-	-	-	-	-	-	-	-	-	-	-	-	-	-	-
Solanum lycopersicum cv. Micro-Tom	-	-	-	-	-	-	-	-	-	-	-	-	-	-	-	-	-	-	-	-	-	-	-	-	-	-	-	-	-	-	-	-	-	-	-	-	-	-	-	-	-	-	-	-	-	-	-	-	-
Solanum lycopersicum cv. Zemba	-	-	-	-	-	-	-	-	-	-	-	-	-	-	-	-	-	-	-	-	-	-	-	-	-	-	-	-	-	-	-	-	-	-	-	-	-	-	-	-	-	-	-	-	-	-	-	-	-
rin/Rin mutant (rin allele)	-	-	-	-	-	-	-	-	-	-	-	-	-	-	-	-	-	-	-	-	-	-	-	-	-	-	-	-	-	-	-	-	-	-	-	-	-	-	-	-	-	-	-	-	-	-	-	-	-
Solanum arcanum	-	-	-	-	-	-	-	-	-	-	-	-	-	-	-	-	-	-	-	-	-	-	-	-	-	-	-	-	-	-	-	-	-	-	-	-	-	-	-	-	-	-	-	-	-	-	-	-	-
Solanum chmielewskii	-	-	-	-	-	-	-	-	-	-	-	-	-	-	-	-	-	-	-	-	-	-	-	-	-	-	-	-	-	-	-	-	-	-	-	-	-	-	-	-	-	-	-	-	-	-	-	-	-
Solanum neorickii	T	A	A	G	T	A	A	C	A	A	A	G	T	C	A	T	G	T	A	C	T	T	T	A	T	C	T	A	C	T	T	C	A	C	G	A	T	G	T	A	T	G	G	A	A	T	A	A	T
Solanum huaylasense	-	-	-	-	-	-	-	-	-	-	-	-	-	-	-	-	-	-	-	-	-	-	-	-	-	-	-	-	-	-	-	-	-	-	-	-	-	-	-	-	-	-	-	-	-	-	-	-	-
Solanum habrochaites	-	-	-	-	-	-	-	-	-	-	-	-	-	-	-	-	-	-	-	-	-	-	-	-	-	-	-	-	-	-	-	-	-	-	-	-	-	-	-	-	-	-	-	-	-	-	-	-	-
Solanum peruvianum	-	-	-	-	-	-	-	-	-	-	-	-	-	-	-	-	-	-	-	-	-	-	-	-	-	-	-	-	-	-	-	-	-	-	-	-	-	-	-	-	-	-	-	-	-	-	-	-	-
Solanum pennellii	-	-	-	-	-	-	-	-	-	-	-	-	-	-	-	-	-	-	-	-	-	-	-	-	-	-	-	-	-	-	-	-	-	-	-	-	-	-	-	-	-	-	-	-	-	-	-	-	-
Solanum lycopersicum cv. Heinz	-	-	-	-	-	-	-	-	-	-	-	-	-	-	-	-	-	-	-	-	-	-	-	-	-	-	-	-	-	-	-	-	-	-	-	-	-	-	-	-	-	-	-	-	-	-	-	-	-
Solanum lycopersicum cv. Micro-Tom	-	-	-	-	-	-	-	-	-	-	-	-	-	-	-	-	-	-	-	-	-	-	-	-	-	-	-	-	-	-	-	-	-	-	-	-	-	-	-	-	-	-	-	-	-	-	-	-	-
Solanum lycopersicum cv. Zemba	-	-	-	-	-	-	-	-	-	-	-	-	-	-	-	-	-	-	-	-	-	-	-	-	-	-	-	-	-	-	-	-	-	-	-	-	-	-	-	-	-	-	-	-	-	-	-	-	-
rin/Rin mutant (rin allele)	-	-	-	-	-	-	-	-	-	-	-	-	-	-	-	-	-	-	-	-	-	-	-	-	-	-	-	-	-	-	-	-	-	-	-	-	-	-	-	-	-	-	-	-	-	-	-	-	-
Solanum arcanum	-	-	-	-	-	-	-	-	-	-	-	-	-	-	-	-	-	-	-	-	-	-	-	-	-	-	-	-	-	-	-	-	-	-	-	-	-	-	-	-	-	-	-	-	-	-	-	-	-
Solanum chmielewskii	-	-	-	-	-	-	-	-	-	-	-	-	-	-	-	-	-	-	-	-	-	-	-	-	-	-	-	-	-	-	-	-	-	-	-	-	-	-	-	-	-	-	-	-	-	-	-	-	-
Solanum neorickii	A	T	T	T	C	A	C	C	C	A	A	A	T	T	T	T	C	A	C	T	C	A	A	A	T	A	A	T	A	T	T	T	G	C	C	A	A	G	A	A	T	A	T	T	T	G	G	A	A
Solanum huaylasense	-	-	-	-	-	-	-	-	-	-	-	-	-	-	-	-	-	-	-	-	-	-	-	-	-	-	-	-	-	-	-	-	-	-	-	-	-	-	-	-	-	-	-	-	-	-	-	-	-
Solanum habrochaites	-	-	-	-	-	-	-	-	-	-	-	-	-	-	-	-	-	-	-	-	-	-	-	-	-	-	-	-	-	-	-	-	-	-	-	-	-	-	-	-	-	-	-	-	-	-	-	-	-
Solanum peruvianum	-	-	-	-	-	-	-	-	-	-	-	-	-	-	-	-	-	-	-	-	-	-	-	-	-	-	-	-	-	-	-	-	-	-	-	-	-	-	-	-	-	-	-	-	-	-	-	-	-
Solanum pennellii	-	-	-	-	-	-	-	-	-	-	-	-	-	-	-	-	-	-	-	-	-	-	-	-	-	-	-	-	-	-	-	-	-	-	-	-	-	-	-	-	-	-	-	-	-	-	-	-	-
	3376	3377	3378	3379	3380	3381	3382	3383	3384	3385	3386	3387	3388	3389	3390	3391	3392	3393	3394	3395	3396	3397	3398	3399	3400	3401	3402	3403	3404	3405	3406	3407	3408	3409	3410		3411	3412	3413	3414	3415	3416	3417	3418	3419	3420	3421	3422	3423
Solanum lycopersicum cv. Heinz	T	G	C	T	G	A	G	T	T	G	G	T	A	A	A	A	T	A	T	T	T	A	T	T	C	T	T	A	T	T	C	G	A	C	A	-	T	A	T	G	T	G	T	G	T	A	G	G	C
Solanum lycopersicum cv. Micro-Tom	T	G	C	T	G	A	G	T	T	G	G	T	A	A	A	A	T	A	T	T	T	A	T	T	C	T	T	A	T	T	C	G	A	C	A	-	T	A	T	G	T	G	T	G	T	A	G	G	C
Solanum lycopersicum cv. Zemba	T	G	C	T	G	A	G	T	T	G	G	T	A	A	A	A	T	A	T	T	T	A	T	T	C	T	T	A	T	T	C	G	A	C	A	-	T	A	T	G	T	G	T	G	T	A	G	G	C
rin/Rin mutant (rin allele)	T	G	C	T	G	A	G	T	T	G	G	T	A	A	A	A	T	A	T	T	T	A	T	T	C	T	T	A	T	T	C	G	A	C	A	-	T	A	T	G	T	G	T	G	T	A	G	G	C
Solanum arcanum	T	G	C	T	G	A	G	T	T	G	G	T	T	A	A	A	T	A	T	T	T	A	T	T	C	T	T	A	T	T	C	G	A	C	A	A	T	G	T	G	T	G	T	G	T	A	G	G	C
Solanum chmielewskii	T	G	C	T	G	A	G	T	T	G	G	T	T	A	A	A	T	A	T	T	T	A	T	T	C	T	T	A	T	T	C	G	A	T	A	A	T	G	T	G	T	G	T	G	T	C	G	G	C
Solanum neorickii	T	G	C	T	G	A	G	T	T	G	G	T	T	A	A	A	T	A	T	T	T	A	T	T	C	T	T	A	T	T	C	G	A	C	A	A	T	G	T	G	T	G	T	G	T	A	G	G	C
Solanum huaylasense	T	G	C	T	G	A	G	T	T	G	G	T	T	A	A	A	T	A	T	T	T	A	T	T	C	T	T	A	T	T	C	G	A	C	A	A	T	G	T	G	T	G	T	G	T	C	G	G	C
Solanum habrochaites	T	G	T	T	G	A	G	T	T	G	G	T	C	A	A	A	T	A	T	T	T	A	T	T	C	T	T	A	T	T	C	G	A	C	A	A	T	G	T	G	T	G	T	G	T	A	G	G	C
Solanum peruvianum	T	G	C	T	G	A	G	T	T	G	G	T	T	A	A	G	T	A	T	T	T	A	T	T	A	T	T	A	T	T	C	G	A	T	A	A	T	G	T	G	T	G	T	G	T	C	G	G	C
Solanum pennellii	T	G	C	T	G	A	G	T	T	G	G	T	T	A	A	A	T	A	T	T	T	A	T	T	C	T	T	A	T	T	C	G	A	C	A	A	T	G	T	G	T	G	T	G	T	A	G	G	C
Solanum lycopersicum cv. Heinz	-	-	-	-	-	-	-	-	-	-	-	-	-	-	-	-	-	-	-	-	-	-	-	-	-	-	-	-	-	-	-	-	-	-	-	-	-	-	-	-	-	-	-	-	-	-	-	-	-
Solanum lycopersicum cv. Micro-Tom	-	-	-	-	-	-	-	-	-	-	-	-	-	-	-	-	-	-	-	-	-	-	-	-	-	-	-	-	-	-	-	-	-	-	-	-	-	-	-	-	-	-	-	-	-	-	-	-	-
Solanum lycopersicum cv. Zemba	-	-	-	-	-	-	-	-	-	-	-	-	-	-	-	-	-	-	-	-	-	-	-	-	-	-	-	-	-	-	-	-	-	-	-	-	-	-	-	-	-	-	-	-	-	-	-	-	-
rin/Rin mutant (rin allele)	-	-	-	-	-	-	-	-	-	-	-	-	-	-	-	-	-	-	-	-	-	-	-	-	-	-	-	-	-	-	-	-	-	-	-	-	-	-	-	-	-	-	-	-	-	-	-	-	-
Solanum arcanum	-	-	-	-	-	-	-	-	-	-	-	-	-	-	-	-	-	-	-	-	-	-	-	-	-	-	-	-	-	-	-	-	-	-	-	-	-	-	-	-	-	-	-	-	-	-	-	-	-
Solanum chmielewskii	-	-	-	-	-	-	-	-	-	-	-	-	-	-	-	-	-	-	-	-	-	-	-	-	-	-	-	-	-	-	-	-	-	-	-	-	-	-	-	-	-	-	-	-	-	-	-	-	-
Solanum neorickii	-	-	-	-	-	-	-	-	-	-	-	-	-	-	-	-	-	-	-	-	-	-	-	-	-	-	-	-	-	-	-	-	-	-	-	-	-	-	-	-	-	-	-	-	-	-	-	-	-
Solanum huaylasense	-	-	-	-	-	-	-	-	-	-	-	-	-	-	-	-	-	-	-	-	-	-	-	-	-	-	-	-	-	-	-	-	-	-	-	-	-	-	-	-	-	-	-	-	-	-	-	-	-
Solanum habrochaites	T	A	A	T	A	T	A	A	A	C	T	A	A	G	T	G	A	A	A	T	T	T	A	G	A	A	G	T	A	T	A	A	A	A	C	T	C	G	C	A	T	A	A	A	T	G	T	G	A
Solanum peruvianum	T	A	A	T	A	T	A	A	A	C	T	A	A	G	T	G	A	A	A	T	T	T	A	G	A	A	G	T	A	T	A	A	A	A	C	T	C	G	C	A	T	A	A	A	T	G	T	G	A
Solanum pennellii	-	-	-	-	-	-	-	-	-	-	-	-	-	-	-	-	-	-	-	-	-	-	-	-	-	-	-	-	-	-	-	-	-	-	-	-	-	-	-	-	-	-	-	-	-	-	-	-	-
	3694	3695	3696	3697	3698	3699	3700	3701	3702	3703	3704	3705	3706	3707	3708	3709	3710	3711	3712	3713	3714	3715	3716	3717	3718	3719	3720	3721	3722	3723	3724	3725	3726	3727	3728	3729				3730	3731	3732	3733	3734	3735	3736	3737	3738	3739
Solanum lycopersicum cv. Heinz	G	A	A	A	T	G	T	T	A	C	A	A	C	A	G	T	C	T	C	A	A	A	G	G	T	G	A	G	A	A	A	A	A	A	A	A	-	-	-	T	T	A	C	T	T	A	T	T	T
Solanum lycopersicum cv. Micro-Tom	G	A	A	A	T	G	T	T	A	C	A	A	C	A	G	T	C	T	C	A	A	A	G	G	T	G	A	G	A	A	A	A	A	A	A	A	-	-	-	T	T	A	C	T	T	A	T	T	T
Solanum lycopersicum cv. Zemba	G	A	A	A	T	G	T	T	A	C	A	A	C	A	G	T	C	T	C	A	A	A	G	G	T	G	A	G	A	A	A	A	A	A	A	A	-	-	-	T	T	A	C	T	T	A	T	T	T
rin/Rin mutant (rin allele)	G	A	A	A	T	G	T	T	A	C	A	A	C	A	G	T	C	T	C	A	A	A	G	G	T	G	A	G	A	A	A	A	A	A	A	A	-	-	-	T	T	A	C	T	T	A	T	T	T
Solanum arcanum	G	A	A	A	T	G	T	T	A	C	A	A	C	A	G	T	C	T	C	A	A	A	G	G	T	G	A	G	A	A	A	A	A	A	A	A	-	-	-	T	T	A	C	T	T	A	T	T	T
Solanum chmielewskii	G	A	A	A	T	G	T	T	A	C	A	A	C	A	G	T	C	T	C	A	A	A	G	G	T	G	A	G	A	A	A	A	A	A	A	A	-	-	-	T	T	A	C	T	T	A	T	T	T
Solanum neorickii	G	A	A	A	T	G	T	T	A	C	A	A	C	A	G	T	C	T	C	A	A	A	G	G	T	G	A	G	A	A	G	A	A	A	A	A	-	-	-	T	T	A	C	T	T	A	T	T	T
Solanum huaylasense	G	A	A	A	T	G	T	T	A	C	A	A	C	A	G	T	C	T	C	A	A	A	G	G	T	G	A	G	A	A	A	A	A	A	A	T	-	-	-	T	T	A	C	T	T	A	T	T	T
Solanum habrochaites	G	A	A	G	T	G	T	T	A	C	A	A	C	A	G	T	C	T	C	A	A	A	G	G	T	G	A	G	A	A	T	A	T	T	T	T	T	T	T	T	T	A	C	T	T	A	T	T	T
Solanum peruvianum	G	A	A	A	T	G	T	T	A	C	A	A	C	A	G	T	C	T	C	A	A	A	G	G	T	G	A	G	A	A	A	A	A	A	A	A	-	-	-	T	T	A	C	T	T	A	T	T	T
Solanum pennellii	G	A	A	G	T	G	T	T	A	C	A	A	C	A	G	T	C	T	C	A	A	A	G	G	T	G	A	G	A	A	A	A	A	G	A	A	A	-	-	T	T	A	C	T	T	A	T	T	T
	3936	3937	3938	3939	3940	3941	3942	3943	3944	3945	3946	3947	3948	3949	3950	3951	3952	3953	3954	3955	3956	3957	3958	3959	3960	3961	3962	3963	3964	3965	3966	3967	3968	3969	3970	3971	3972	3973	3974	3975	3976	3977	3978	3979	3980	3981	3982	3983	3984
Solanum lycopersicum cv. Heinz	T	T	T	T	T	A	G	G	C	A	T	T	T	G	C	T	A	G	G	T	G	A	G	G	A	T	T	T	G	G	G	A	C	A	A	T	T	G	G	G	C	A	C	A	A	A	A	G	A
Solanum lycopersicum cv. Micro-Tom	T	T	T	T	T	A	G	G	C	A	T	T	T	G	C	T	A	G	G	T	G	A	G	G	A	T	T	T	G	G	G	A	C	A	A	T	T	G	G	G	C	A	C	A	A	A	A	G	A
Solanum lycopersicum cv. Zemba	T	T	T	T	T	A	G	G	C	A	T	T	T	G	C	T	A	G	G	T	G	A	G	G	A	T	T	T	G	G	G	A	C	A	A	T	T	G	G	G	C	A	C	A	A	A	A	G	A
rin/Rin mutant (rin allele)	T	T	T	T	T	A	G	G	C	A	T	T	T	G	C	T	A	G	G	T	G	A	G	G	A	T	T	T	G	G	G	A	C	A	A	T	T	G	G	G	C	A	C	A	A	A	A	G	A
Solanum arcanum	T	T	T	T	T	A	G	G	C	A	T	T	T	G	C	T	A	G	G	T	G	A	G	G	A	T	T	T	G	G	G	A	C	A	A	T	T	G	G	G	C	A	C	A	A	A	A	G	A
Solanum chmielewskii	T	T	T	T	T	A	G	G	C	A	T	T	T	G	C	T	A	G	G	T	G	A	G	G	A	T	T	T	G	G	G	A	C	A	A	T	T	G	G	G	C	A	C	A	A	A	A	G	A
Solanum neorickii	T	T	T	T	T	A	G	G	C	A	T	T	T	G	C	T	A	G	G	T	G	A	G	G	A	T	T	T	G	G	G	A	C	A	A	T	T	G	G	G	C	A	C	A	A	A	A	G	A
Solanum huaylasense	T	T	T	T	T	A	G	G	C	A	T	T	T	G	C	T	A	G	G	T	G	A	G	G	A	T	T	T	G	G	G	A	C	A	A	T	T	G	G	G	C	A	C	A	A	A	A	G	A
Solanum habrochaites	T	T	T	T	T	A	G	G	C	A	T	T	T	G	C	T	A	G	G	T	G	A	G	G	A	T	T	T	G	G	G	A	C	A	A	T	T	G	G	G	C	T	C	A	A	A	A	G	A
Solanum peruvianum	T	T	T	T	T	A	G	G	C	A	T	T	T	G	C	T	A	G	G	T	G	A	G	G	A	T	T	T	G	G	G	A	C	A	A	T	T	G	G	G	C	A	C	A	A	A	A	G	A
Solanum pennellii	T	T	T	T	T	A	G	G	C	A	T	T	T	G	C	T	A	G	G	T	G	A	G	G	A	T	T	T	G	G	G	A	C	A	A	T	T	G	G	G	C	A	C	A	A	A	A	G	A
	4183	4184	4185	4186	4187	4188	4189	4190	4191	4192	4193	4194	4195	4196	4197	4198	4199	4200	4201	4202	4203	4204	4205	4206	4207	4208	4209	4210	4211	4212	4213	4214	4215	4216	4217	4218	4219	4220	4221	4222	4223	4224	4225	4226	4227	4228	4229	4230	4231
Solanum lycopersicum cv. Heinz	G	A	C	A	C	A	A	C	A	C	A	T	T	C	T	T	G	A	T	C	A	A	C	T	T	G	C	T	G	A	A	C	T	T	C	A	A	C	A	A	A	A	G	G	T	A	C	A	T
Solanum lycopersicum cv. Micro-Tom	G	A	C	A	C	A	A	C	A	C	A	T	T	C	T	T	G	A	T	C	A	A	C	T	T	G	C	T	G	A	A	C	T	T	C	A	A	C	A	A	A	A	G	G	T	A	C	A	T
Solanum lycopersicum cv. Zemba	G	A	C	A	C	A	A	C	A	C	A	T	T	C	T	T	G	A	T	C	A	A	C	T	T	G	C	T	G	A	A	C	T	T	C	A	A	C	A	A	A	A	G	G	T	A	C	A	T
rin/Rin mutant (rin allele)	G	A	C	A	C	A	A	C	A	C	A	T	T	C	T	T	G	A	T	C	A	A	C	T	T	G	C	T	G	A	A	C	T	T	C	A	A	C	A	A	A	A	G	G	T	A	C	A	T
Solanum arcanum	G	A	C	A	C	A	A	C	A	C	A	T	T	C	T	T	G	A	T	C	A	A	C	T	T	G	C	T	G	A	A	C	T	T	C	A	A	C	A	A	A	A	G	G	T	A	C	A	T
Solanum chmielewskii	G	A	C	A	C	G	A	C	A	C	A	T	T	C	T	T	G	A	T	C	G	A	C	T	T	G	C	T	G	A	A	C	T	T	C	A	A	C	A	A	A	A	G	G	T	A	C	A	T
Solanum neorickii	G	A	C	A	C	A	A	C	A	C	A	T	T	C	T	T	G	A	T	C	A	A	C	T	T	G	C	T	G	A	A	C	T	T	C	A	A	C	A	A	A	A	G	G	T	A	C	A	T
Solanum huaylasense	G	A	C	A	C	A	A	C	A	C	A	T	T	C	T	T	G	A	T	C	A	A	C	T	T	G	C	T	G	A	A	C	T	T	C	A	A	C	A	A	A	A	G	G	T	A	C	A	T
Solanum habrochaites	G	A	C	A	C	A	A	C	A	C	A	T	T	C	T	T	G	A	T	C	A	A	C	T	T	G	C	T	G	A	A	C	T	T	C	A	A	C	A	A	A	A	G	G	T	A	C	A	T
Solanum peruvianum	G	A	C	A	C	A	A	C	A	C	A	T	T	C	T	T	G	A	T	C	A	A	C	T	T	G	C	T	G	A	A	C	T	T	C	A	A	C	A	A	A	A	G	G	T	A	C	A	T
Solanum pennellii	G	A	C	A	C	A	A	C	A	C	A	T	T	C	T	T	G	A	T	C	A	A	C	T	T	G	C	T	G	A	A	C	T	T	C	A	A	C	A	A	A	A	G	G	T	A	C	A	T
	4419	4420	4421	4422	4423	4424	4425	4426	4427	4428	4429	4430	4431	4432	4433	4434	4435	4436	4437	4438	4439	4440	4441	4442	4443	4444	4445	4446	4447	4448	4449	4450	4451	4452	4453	4454	4455	4456		4457	4458				4459	4460	4461	4462	4463
Solanum lycopersicum cv. Heinz	A	C	T	T	T	G	A	G	A	T	C	G	A	T	C	A	C	T	C	G	A	C	T	T	T	A	T	C	T	A	C	T	A	T	A	A	C	A	-	G	T	-	-	-	A	A	A	G	T
Solanum lycopersicum cv. Micro-Tom	A	C	T	T	T	G	A	G	A	T	C	G	A	T	C	A	C	T	C	G	A	C	T	T	T	A	T	C	T	A	C	T	A	T	A	A	C	A	-	G	T	-	-	-	A	A	A	G	T
Solanum lycopersicum cv. Zemba	A	C	T	T	T	G	A	G	A	T	C	G	A	T	C	A	C	C	C	G	A	C	T	T	T	A	T	C	T	A	C	T	A	T	A	A	C	A	-	G	T	-	-	-	A	A	A	G	T
rin/Rin mutant (rin allele)	A	C	T	T	T	G	A	G	A	T	C	G	A	T	C	A	C	T	C	G	A	C	T	T	T	A	T	C	T	A	C	T	A	T	A	A	C	A	-	G	T	-	-	-	A	A	A	G	T
Solanum arcanum	A	C	T	T	T	G	A	G	A	T	C	G	A	T	C	A	C	T	C	G	A	C	T	T	T	A	T	C	T	A	C	T	A	T	A	A	C	A	-	G	T	T	-	-	A	A	A	G	T
Solanum chmielewskii	A	C	T	T	T	G	A	G	A	T	A	G	G	T	C	A	C	T	C	G	A	C	T	T	C	A	T	C	T	A	C	T	G	T	A	A	C	A	-	G	T	-	-	-	A	A	A	G	T
Solanum neorickii	A	C	T	T	T	G	A	G	A	T	A	G	A	T	C	A	C	T	C	G	A	C	T	T	T	A	T	C	T	A	C	T	G	T	A	A	C	A	-	G	T	-	-	-	A	A	A	G	T
Solanum huaylasense	A	C	T	T	T	G	A	G	A	T	C	G	A	T	C	A	C	T	C	G	A	C	T	T	T	A	T	C	T	A	C	T	A	T	A	A	C	A	-	G	T	A	A	-	A	A	A	G	T
Solanum habrochaites	A	C	T	T	T	G	A	G	A	T	C	G	A	T	C	A	C	T	C	G	A	C	T	T	T	A	T	C	T	A	C	T	A	T	A	A	C	A	-	G	T	-	-	-	A	A	A	G	T
Solanum peruvianum	A	C	T	T	T	G	A	G	A	T	C	G	A	T	C	A	C	T	C	G	A	C	T	T	T	A	T	C	T	A	C	T	A	T	A	A	C	A	-	G	T	A	A	-	A	A	A	G	T
Solanum pennellii	-	-	-	-	-	-	-	-	A	T	C	G	A	T	C	A	C	T	C	G	A	C	T	T	T	A	T	C	T	A	C	T	A	T	G	A	C	A	T	G	T	T	A	T	A	A	A	G	T
	4642	4643	4644		4645	4646	4647	4648	4649	4650	4651	4652	4653	4654	4655	4656	4657	4658	4659	4660	4661	4662	4663	4664	4665	4666	4667	4668	4669	4670	4671	4672	4673	4674	4675	4676	4677	4678	4679	4680	4681	4682	4683	4684	4685	4686	4687	4688	4689
Solanum lycopersicum cv. Heinz	T	T	T	-	G	A	T	A	A	T	T	T	T	A	G	T	T	G	G	A	A	G	A	A	C	T	T	G	G	T	G	T	T	A	C	C	T	T	T	C	A	A	A	C	A	T	C	A	T
Solanum lycopersicum cv. Micro-Tom	T	T	T	-	G	A	T	A	A	T	T	T	T	A	G	T	T	G	G	A	A	G	A	A	C	T	T	G	G	T	G	T	T	A	C	C	T	T	T	C	A	A	A	C	A	T	C	A	T
Solanum lycopersicum cv. Zemba	T	T	T	-	G	A	T	A	A	T	T	T	T	A	G	T	T	G	G	A	A	G	A	A	C	T	T	G	G	T	G	T	T	A	C	C	T	T	T	C	A	A	A	C	A	T	C	A	T
rin/Rin mutant (rin allele)	T	T	T	-	G	A	T	A	A	T	T	T	T	A	G	T	T	G	G	A	A	G	A	A	C	T	T	G	G	T	G	T	T	A	C	C	T	T	T	C	A	A	A	C	A	T	C	A	T
Solanum arcanum	T	T	T	-	G	T	T	A	A	T	T	T	T	A	G	T	T	G	G	A	A	G	A	A	C	T	T	G	G	T	G	T	T	A	C	C	T	A	T	C	A	A	A	C	A	T	C	A	T
Solanum chmielewskii	T	T	T	-	G	T	T	A	A	T	T	T	T	A	G	T	T	G	G	A	A	G	A	A	C	T	T	G	G	T	G	T	T	A	C	C	T	T	T	C	A	A	A	C	A	T	C	A	T
Solanum neorickii	T	T	T	-	G	T	T	A	A	T	T	T	T	A	G	T	T	G	G	A	A	G	A	A	C	T	T	G	G	T	G	T	T	A	C	C	T	T	T	C	A	A	A	C	A	T	C	A	T
Solanum huaylasense	T	T	T	-	G	T	T	A	A	T	T	T	T	A	G	T	T	G	G	A	A	G	A	A	C	T	T	G	G	T	G	T	T	A	C	C	T	T	T	C	A	A	A	C	A	T	C	A	T
Solanum habrochaites	T	T	T	-	G	T	T	A	A	T	T	T	T	A	G	T	T	G	G	A	A	G	A	A	C	T	T	G	G	T	G	T	T	A	C	C	T	T	T	C	A	A	A	C	A	T	C	A	T
Solanum peruvianum	T	T	T	-	G	T	T	A	A	T	T	T	T	A	G	T	T	G	G	A	A	G	A	A	C	T	T	G	G	T	G	T	T	A	C	C	T	T	T	C	A	A	A	C	A	T	C	A	T
Solanum pennellii	T	T	T	T	T	T	T	A	A	T	T	T	T	A	G	T	T	G	G	A	A	G	A	A	C	T	T	G	G	T	G	T	T	A	C	C	T	T	T	C	A	A	A	C	A	T	C	A	T
	4884	4885	4886	4887	4888	4889	4890	4891	4892	4893	4894	4895	4896	4897	4898	4899	4900	4901	4902	4903	4904	4905	4906	4907	4908	4909	4910	4911	4912	4913	4914	4915	4916	4917	4918	4919	4920	4921	4922	4923	4924	4925	4926	4927	4928	4929	4930	4931	4932
Solanum lycopersicum cv. Heinz	A	T	C	A	G	T	G	T	A	A	C	C	T	C	A	C	A	A	G	T	A	G	G	G	C	C	T	G	A	A	A	A	G	A	G	T	G	G	T	A	T	A	T	G	T	A	T	C	A
Solanum lycopersicum cv. Micro-Tom	A	T	C	A	G	T	G	T	A	A	C	C	T	C	A	C	A	A	G	T	A	G	G	G	C	C	T	G	A	A	A	A	G	A	G	T	G	G	T	G	T	A	C	G	T	A	T	C	A
Solanum lycopersicum cv. Zemba	A	T	C	A	G	T	G	T	A	A	C	C	T	C	A	C	A	A	G	T	A	G	G	G	C	C	T	G	A	A	A	A	G	A	G	T	G	G	T	A	T	A	T	G	T	A	T	C	A
rin/Rin mutant (rin allele)	A	T	C	A	G	T	G	T	A	A	C	C	T	C	G	C	A	A	G	T	A	G	G	G	C	C	T	G	A	A	A	A	G	A	G	T	G	G	T	A	T	A	T	G	T	A	T	C	A
Solanum arcanum	A	T	C	A	G	T	G	T	A	A	C	C	T	C	A	C	A	A	G	T	A	G	G	A	T	A	T	G	A	A	A	A	G	A	G	T	G	A	T	G	T	A	C	G	T	A	T	C	A
Solanum chmielewskii	A	T	C	A	G	T	G	T	A	A	C	C	T	C	A	C	A	A	G	T	A	G	G	A	T	A	T	G	A	A	A	A	G	A	G	T	G	A	T	G	T	A	C	G	T	A	T	C	A
Solanum neorickii	A	T	C	A	G	T	G	T	A	A	C	C	T	C	A	C	A	A	G	T	A	G	G	A	T	A	T	G	A	A	A	A	G	A	G	T	G	A	T	G	T	A	C	G	T	A	T	C	A
Solanum huaylasense	A	T	C	A	G	T	G	T	A	A	C	C	T	C	A	C	A	A	G	T	A	G	G	A	T	A	T	G	A	A	A	A	G	A	G	T	G	A	T	G	T	A	C	G	T	A	T	C	A
Solanum habrochaites	A	T	C	A	G	T	G	T	A	A	C	C	T	C	A	C	A	A	G	T	A	G	G	A	T	C	T	G	A	A	A	A	G	A	G	T	G	G	T	A	T	A	C	G	T	A	T	C	A
Solanum peruvianum	A	T	C	A	G	T	G	T	A	A	C	C	T	C	A	C	A	A	G	T	A	G	G	T	T	T	T	G	A	A	A	A	G	A	G	T	G	A	T	G	T	A	C	G	T	A	T	C	A
Solanum pennellii	A	T	C	A	G	T	G	T	A	A	C	C	T	C	A	C	A	A	G	T	A	G	G	A	T	C	T	G	A	A	A	A	G	A	G	T	G	G	T	A	T	A	C	G	T	A	T	C	A
Solanum lycopersicum cv. Heinz	-	-	-	-	-	-	-	-	-	-	-	-	-	-	-	-	-	-	-	-	-	-	-	-	-	-	-	-	-	-	-	-	-	-	-	-	-	-	-	-	-	-	-	-	-	-	-	-	-
Solanum lycopersicum cv. Micro-Tom	-	-	-	-	-	-	-	-	-	-	-	-	-	-	-	-	-	-	-	-	-	-	-	-	-	-	-	-	-	-	-	-	-	-	-	-	-	-	-	-	-	-	-	-	-	-	-	-	-
Solanum lycopersicum cv. Zemba	-	-	-	-	-	-	-	-	-	-	-	-	-	-	-	-	-	-	-	-	-	-	-	-	-	-	-	-	-	-	-	-	-	-	-	-	-	-	-	-	-	-	-	-	-	-	-	-	-
rin/Rin mutant (rin allele)	-	-	-	-	-	-	-	-	-	-	-	-	-	-	-	-	-	-	-	-	-	-	-	-	-	-	-	-	-	-	-	-	-	-	-	-	-	-	-	-	-	-	-	-	-	-	-	-	-
Solanum arcanum	T	-	-	-	C	A	G	C	G	T	T	A	C	T	T	T	T	A	A	T	T	A	A	T	T	T	G	T	G	A	A	G	A	T	A	G	A	A	A	A	G	T	T	A	T	T	T	A	T
Solanum chmielewskii	T	-	-	-	C	A	G	C	G	T	T	A	C	T	T	T	T	A	A	T	T	A	A	T	T	T	G	T	G	A	A	G	A	T	A	G	A	A	A	A	G	T	T	A	T	T	T	A	T
Solanum neorickii	T	-	-	-	C	A	G	C	G	T	T	A	C	T	T	T	T	A	A	T	T	A	A	T	T	T	G	T	G	A	A	G	A	T	A	G	A	A	A	A	A	T	T	A	T	T	T	A	T
Solanum huaylasense	T	T	T	A	C	A	G	C	G	T	T	A	C	T	T	G	T	A	A	T	T	A	A	T	T	T	G	T	G	A	A	G	A	T	A	G	A	A	A	A	G	T	T	A	T	T	T	A	T
Solanum habrochaites	-	-	-	-	-	-	-	-	-	-	-	-	-	-	-	-	-	-	-	-	-	-	-	-	-	-	-	-	-	-	-	-	-	-	-	-	-	-	-	-	-	-	-	-	-	-	-	-	-
Solanum peruvianum	T	-	-	-	C	A	T	C	G	T	T	A	C	T	T	T	T	A	A	T	T	A	A	T	T	T	G	T	G	A	A	G	A	T	A	G	A	A	A	A	G	T	T	A	T	T	T	A	T
Solanum pennellii	-	-	-	-	-	-	-	-	-	-	-	-	-	-	-	-	-	-	-	-	-	-	-	-	-	-	-	-	-	-	-	-	-	-	-	-	-	-	-	-	-	-	-	-	-	-	-	-	-
	5173	5174	5175	5176	5177	5178	5179	5180	5181	5182	5183	5184	5185	5186	5187	5188	5189	5190	5191	5192	5193	5194	5195	5196	5197	5198	5199	5200	5201	5202	5203	5204	5205	5206	5207	5208	5209	5210	5211	5212	5213	5214	5215	5216	5217	5218	5219	5220	5221
Solanum lycopersicum cv. Heinz	T	G	A	G	A	C	A	C	G	G	T	T	A	T	A	T	A	T	A	T	T	T	G	T	T	G	A	T	T	T	A	G	T	T	A	C	G	G	A	T	A	C	G	A	T	A	A	T	G
Solanum lycopersicum cv. Micro-Tom	T	G	A	G	A	C	A	C	G	G	T	T	A	T	A	T	A	T	A	T	T	T	G	T	T	G	A	T	T	T	A	G	T	T	A	C	G	G	A	T	A	C	G	A	T	A	A	T	G
Solanum lycopersicum cv. Zemba	T	G	A	G	A	C	A	C	G	G	T	T	A	T	A	T	A	T	A	T	T	T	G	T	T	G	A	T	T	T	A	G	T	T	A	C	G	G	A	T	A	C	G	A	T	A	A	G	G
rin/Rin mutant (rin allele)	-	-	-	-	-	-	-	-	-	-	-	-	-	-	-	-	-	-	-	-	-	-	-	-	-	-	-	-	-	-	-	-	-	-	-	-	-	-	-	-	-	-	-	-	-	-	-	-	-
Solanum arcanum	T	G	A	G	A	C	A	C	G	G	T	T	A	T	A	T	A	T	A	T	T	T	G	T	T	G	A	T	T	T	A	G	T	T	A	C	A	G	A	T	A	C	G	A	T	A	A	C	G
Solanum chmielewskii	T	G	A	G	A	C	A	C	G	A	T	T	A	T	A	T	A	T	A	T	T	T	G	T	T	G	A	T	T	T	A	G	T	T	A	C	A	G	A	T	A	C	G	A	T	A	A	C	G
Solanum neorickii	T	G	A	G	A	C	A	C	G	A	T	T	A	T	A	T	A	T	A	T	T	T	G	T	T	G	A	T	T	T	A	G	T	T	A	C	A	G	A	T	A	C	G	A	T	A	A	C	G
Solanum huaylasense	T	G	A	G	A	C	A	C	G	A	T	T	A	T	A	T	A	T	A	T	T	T	G	T	T	G	A	T	T	T	A	G	T	T	A	C	A	G	A	T	A	C	G	A	T	A	A	T	G
Solanum habrochaites	T	G	A	G	A	C	A	C	G	G	T	T	A	T	A	T	A	T	A	T	T	T	G	T	T	G	A	T	T	T	A	G	T	T	A	C	A	G	A	T	A	C	G	A	T	A	A	C	G
Solanum peruvianum	T	G	A	G	A	C	A	C	G	G	T	T	A	T	A	T	A	T	A	T	T	T	G	T	T	G	A	T	T	T	A	G	T	T	A	C	A	G	A	T	A	C	G	A	T	A	A	T	G
Solanum pennellii	T	G	A	G	A	C	A	C	G	G	T	T	A	T	A	T	A	T	A	T	T	-	G	T	T	G	A	T	T	T	A	G	T	T	A	C	A	G	A	T	A	C	G	A	T	A	A	C	G
			Зеленой заливной отмечены номера полиморфных сайтов, которые отделяют группу дикорастущих зеленоплодных видов от всех других образцов;
			Красной заливкой отмечены номера сайтов, которые отделяют мутантную линию от всех других образцов.
			Фиолетовая заливка - там, где дикорастущие и сорта отделяются и у мутанта там делеция
[truncated: 200 more columns]

## Sheet: Fig. S2
Figure 2. Alignment of the spacer between RIN and MC genes from S. lycopersicum cultivars, rin/RIN genotype (rin allele), and wild GF tomato species
	1	2	3	4	5	6	7	8	9	10	11	12	13	14	15	16	17	18	19	20	21	22	23	24	25	26	27	28	29	30	31	32	33	34	35	36	37	38	39	40	41	42	43	44	45	46	47	48	49
Solanum lycopersicum cv. Heinz	A	T	T	T	G	G	A	G	T	A	T	A	T	-	-	G	G	A	G	A	G	A	A	A	A	A	A	-	T	C	C	T	C	T	T	A	G	T	T	-	A	T	A	C	A	A	G	T	T
Solanum lycopersicum cv. Micro-Tom	A	T	T	T	G	G	A	G	T	A	T	A	T	-	-	G	G	A	G	A	G	A	A	A	A	A	A	-	T	C	C	T	C	T	T	A	G	T	T	T	A	T	A	C	A	A	G	T	T
Solanum lycopersicum cv. Zemba	A	T	T	T	G	G	A	G	T	A	T	A	T	-	-	G	G	A	G	A	A	A	A	A	A	A	A	A	T	C	C	T	C	T	T	A	C	T	T	T	G	T	A	C	A	A	G	T	T
rin/Rin mutant (rin allele)	-	-	-	-	-	-	-	-	-	-	-	-	-	-	-	-	-	-	-	-	-	-	-	-	-	-	-	-	-	-	-	-	-	-	-	-	-	-	-	-	-	-	-	-	-	-	-	-	-
Solanum arcanum	A	T	T	T	G	G	A	G	T	A	T	A	T	-	-	G	G	A	G	A	A	A	A	A	A	A	A	-	T	C	C	T	C	T	T	A	G	T	T	T	A	T	A	C	A	A	G	T	T
Solanum chmielewskii	A	T	T	T	G	G	A	G	T	A	T	A	T	-	-	G	G	A	G	A	A	A	A	A	A	A	A	-	T	C	C	T	C	T	T	A	G	T	T	T	A	T	A	C	A	A	G	T	T
Solanum neorickii	A	T	T	T	G	G	A	G	T	A	T	A	T	-	-	G	G	A	G	A	A	A	A	A	A	A	A	-	T	C	C	T	C	T	T	A	G	T	T	T	A	T	A	C	A	A	G	T	T
Solanum huaylasense	A	T	T	T	G	G	A	G	T	A	T	A	T	-	-	G	G	A	G	A	A	A	A	A	A	A	A	-	T	C	C	T	C	T	T	A	G	T	T	T	A	T	A	C	A	A	G	T	T
Solanum habrochaites	A	T	T	T	G	G	A	G	T	A	T	A	T	A	T	G	G	A	G	A	G	A	A	A	A	A	A	-	T	C	C	T	C	T	T	A	C	T	T	T	G	T	A	C	A	A	G	T	T
Solanum peruvianum	A	A	T	T	G	G	A	G	T	A	T	A	T	-	-	G	G	A	G	A	A	A	A	A	A	A	-	-	T	C	C	T	C	T	T	A	G	T	T	T	A	T	A	C	A	A	G	T	T
Solanum pennellii	A	T	T	T	G	G	A	G	T	A	T	A	T	-	-	G	G	A	G	A	A	A	A	A	A	A	A	A	T	C	C	T	C	T	T	A	C	T	T	T	G	T	A	C	A	A	G	T	T
	251	252	253	254	255	256	257	258	259	260	261	262	263	264	265	266	267	268	269	270	271	272	273	274	275	276	277	278	279	280	281	282	283	284	285	286	287	288	289	290	291	292	293	294	295	296	297	298	299
Solanum lycopersicum cv. Heinz	A	T	G	T	G	T	G	T	T	C	A	A	G	T	T	G	A	G	G	C	C	A	C	A	T	G	A	A	-	-	T	C	C	A	T	T	G	G	A	G	A	A	A	A	T	A	A	A	A
Solanum lycopersicum cv. Micro-Tom	A	T	G	T	G	T	G	T	T	C	A	A	G	T	T	G	A	G	G	C	C	A	C	A	T	G	A	A	-	-	T	C	C	A	T	T	G	G	A	G	A	A	A	A	T	A	A	A	A
Solanum lycopersicum cv. Zemba	A	T	A	T	G	T	G	T	T	C	A	C	G	T	T	G	A	G	G	C	C	A	C	A	T	G	A	A	T	A	T	C	C	A	T	T	G	G	A	G	A	A	A	A	T	A	A	A	A
rin/Rin mutant (rin allele)	-	-	-	-	-	-	-	-	-	-	-	-	-	-	-	-	-	-	-	-	-	-	-	-	-	-	-	-	-	-	-	-	-	-	-	-	-	-	-	-	-	-	-	-	-	-	-	-	-
Solanum arcanum	A	T	G	T	G	T	G	T	T	C	A	A	G	T	T	G	A	G	G	C	C	A	C	A	T	G	A	A	-	-	T	T	C	A	T	T	G	G	A	G	A	A	A	A	T	A	A	A	A
Solanum chmielewskii	A	T	G	T	G	T	G	T	T	C	A	A	G	T	T	G	A	G	G	C	C	A	C	A	T	G	A	A	-	-	T	T	C	A	T	T	G	G	A	G	A	A	A	A	T	A	A	A	A
Solanum neorickii	A	T	G	T	G	T	G	T	T	C	A	A	G	T	T	G	A	G	G	C	C	A	C	A	T	G	A	A	-	-	T	T	C	A	T	T	G	G	A	-	A	A	A	A	T	A	A	A	A
Solanum huaylasense	A	T	G	T	G	T	G	T	T	C	A	A	G	T	T	G	A	G	G	C	C	A	C	A	T	G	A	A	-	-	T	T	C	A	T	T	G	G	A	G	A	A	A	A	T	T	A	A	A
Solanum habrochaites	A	T	A	T	G	T	G	T	T	C	A	A	G	T	T	G	A	G	G	C	C	A	C	A	T	G	A	A	T	A	T	C	C	A	T	T	G	G	A	G	A	A	A	A	T	A	A	A	A
Solanum peruvianum	A	T	G	T	G	T	G	T	T	C	A	A	G	T	T	G	A	G	G	C	C	A	C	A	T	G	A	A	-	-	A	T	C	A	T	C	G	G	A	G	A	A	A	A	T	A	A	A	T
Solanum pennellii	A	T	G	T	G	T	G	T	T	C	A	A	G	T	T	G	A	G	G	C	C	A	C	A	T	G	A	A	-	-	T	C	C	A	T	T	G	G	A	G	A	A	A	A	T	T	A	A	A
	501	502	503	504	505	506	507	508	509	510	511	512	513	514	515	516	517	518	519	520	521	522	523	524	525	526	527	528	529	530	531	532	533	534	535	536	537	538	539	540	541	542	543	544	545	546	547	548	549
Solanum lycopersicum cv. Heinz	G	A	T	A	T	C	A	T	A	C	T	A	A	A	T	T	A	G	A	T	A	T	T	C	A	G	A	T	T	C	A	C	C	C	A	A	A	T	G	A	A	A	A	A	A	A	A	A	A
Solanum lycopersicum cv. Micro-Tom	G	A	T	A	T	C	A	T	A	C	T	A	A	A	T	T	A	G	A	T	A	T	T	C	A	G	A	T	T	C	A	C	T	C	A	A	A	T	G	A	A	A	A	A	A	A	A	A	A
Solanum lycopersicum cv. Zemba	G	A	T	A	T	C	A	T	A	C	T	A	A	A	T	T	A	G	A	T	A	T	T	C	A	G	A	C	T	C	A	C	T	C	A	A	A	T	G	A	A	A	T	A	A	G	A	T	C
rin/Rin mutant (rin allele)	-	-	-	-	-	-	-	-	-	-	-	-	-	-	-	-	-	-	-	-	-	-	-	-	-	-	-	-	-	-	-	-	-	-	-	-	-	-	-	-	-	-	-	-	-	-	-	-	-
Solanum arcanum	G	A	T	A	T	C	A	T	A	C	T	A	A	A	T	T	A	G	A	T	A	T	T	C	A	G	A	T	T	C	A	C	T	C	A	A	A	T	G	A	A	A	A	A	A	A	A	T	-
Solanum chmielewskii	G	A	T	A	T	C	A	T	A	C	T	A	A	A	T	T	A	G	A	T	A	T	T	C	A	G	A	T	T	C	A	C	T	C	A	A	A	T	G	A	A	A	A	A	A	A	A	A	T
Solanum neorickii	G	A	T	T	T	C	A	T	A	C	T	A	A	A	T	T	A	G	A	T	A	T	T	C	A	G	A	T	T	C	A	C	T	C	A	A	A	T	G	A	A	A	A	A	A	A	A	T	A
Solanum huaylasense	G	A	T	A	T	C	A	T	A	C	T	A	A	A	T	T	A	G	A	T	A	T	T	C	A	G	A	T	T	C	A	C	T	C	A	A	A	T	G	A	A	A	A	A	A	A	A	T	C
Solanum habrochaites	G	A	T	A	T	C	A	T	A	C	T	A	A	A	T	T	A	G	A	T	A	T	T	C	A	G	A	C	C	C	A	C	T	C	A	A	A	T	G	A	A	A	T	A	A	A	A	T	C
Solanum peruvianum	G	A	T	A	T	C	A	T	A	C	T	A	A	A	T	T	A	G	A	T	A	A	T	C	A	G	A	C	T	C	A	C	T	C	A	A	A	T	G	A	A	A	A	A	G	A	A	T	C
Solanum pennellii	G	A	T	A	T	C	A	T	A	C	T	A	A	A	T	T	A	G	A	T	A	A	C	C	A	A	A	C	T	C	A	C	T	C	A	A	A	T	G	A	A	A	A	A	A	A	A	T	C
	751	752	753	754	755	756	757	758	759	760	761	762	763	764	765	766	767	768	769	770	771	772	773	774	775	776	777	778	779	780	781	782	783	784	785	786	787	788	789	790	791	792	793	794	795	796	797	798	799
Solanum lycopersicum cv. Heinz	T	T	T	T	T	T	-	-	-	A	T	A	T	T	A	A	T	A	C	G	A	T	G	A	A	A	A	A	A	-	T	A	C	A	T	C	T	T	A	A	A	A	T	G	T	C	A	G	T
Solanum lycopersicum cv. Micro-Tom	T	T	T	T	T	T	-	-	-	A	T	A	T	T	A	A	T	A	C	G	A	T	G	A	A	A	A	A	A	-	T	A	C	A	T	C	T	T	A	A	A	A	T	G	T	C	A	G	T
Solanum lycopersicum cv. Zemba	-	-	-	-	-	-	-	-	-	-	-	-	-	-	-	-	-	-	-	-	-	-	-	-	-	-	-	-	-	-	-	-	-	-	-	-	-	-	-	-	-	-	-	-	-	-	-	-	-
rin/Rin mutant (rin allele)	-	-	-	-	-	-	-	-	-	-	-	-	-	-	-	-	-	-	-	-	-	-	-	-	-	-	-	-	-	-	-	-	-	-	-	-	-	-	-	-	-	-	-	-	-	-	-	-	-
Solanum arcanum	T	T	T	T	T	T	T	T	C	A	T	A	T	T	A	A	T	A	C	G	A	T	G	A	A	A	A	A	A	-	T	G	C	A	T	C	T	T	A	A	A	A	T	G	T	T	A	G	T
Solanum chmielewskii	T	T	T	T	T	-	-	-	C	A	T	A	T	T	A	A	T	A	C	G	A	T	G	A	A	A	A	A	A	-	T	G	C	A	T	C	T	T	A	A	A	A	T	G	T	T	A	G	T
Solanum neorickii	T	T	T	T	T	-	-	-	C	A	T	A	T	T	A	A	T	A	C	G	A	T	G	A	A	A	A	A	A	-	T	G	C	A	T	C	T	T	A	A	A	A	T	G	T	T	A	G	T
Solanum huaylasense	T	T	T	T	T	-	-	-	C	C	T	A	T	T	A	A	T	A	C	G	A	T	G	A	A	A	A	A	A	A	T	G	C	A	T	C	T	T	A	A	A	A	T	G	T	T	A	G	G
Solanum habrochaites	-	-	-	-	-	-	-	-	-	-	-	-	-	-	-	-	-	-	-	-	-	-	-	-	-	-	-	-	-	-	-	-	-	-	-	-	-	-	-	-	-	-	-	-	-	-	-	-	-
Solanum peruvianum	T	T	T	T	T	-	-	-	C	A	T	A	T	T	A	A	T	A	C	G	A	T	G	A	A	A	A	A	A	-	T	G	C	A	T	C	T	T	A	A	A	A	T	G	T	T	A	G	T
Solanum pennellii	T	T	T	T	T	-	-	-	C	-	T	A	T	-	-	-	-	-	-	G	A	T	G	A	A	A	A	A	A	-	T	G	C	A	T	C	T	T	A	A	A	A	T	G	T	T	A	G	T
	1001	1002	1003	1004	1005	1006	1007	1008	1009	1010	1011	1012	1013	1014	1015	1016	1017	1018	1019	1020	1021	1022	1023	1024	1025	1026	1027	1028	1029	1030	1031	1032	1033	1034	1035	1036	1037	1038	1039	1040	1041	1042	1043	1044	1045	1046	1047	1048	1049
Solanum lycopersicum cv. Heinz	?	?	?	?	?	?	?	?	?	?	?	?	?	?	?	?	?	?	?	?	?	?	?	?	?	?	?	?	?	?	?	?	?	?	?	?	?	?	?	?	?	?	?	?	?	?	?	?	?
Solanum lycopersicum cv. Micro-Tom	A	T	T	T	T	T	T	T	A	A	A	A	A	A	A	-	-	-	-	-	-	-	-	-	-	G	A	T	A	A	T	T	A	G	C	C	A	T	C	A	A	C	A	A	T	G	T	G	T
Solanum lycopersicum cv. Zemba	A	T	T	A	C	A	A	A	A	A	A	A	A	A	A	A	G	-	-	-	-	-	-	-	-	G	A	T	A	A	T	T	A	G	C	C	T	T	C	A	A	C	A	A	T	G	T	G	T
rin/Rin mutant (rin allele)	-	-	-	-	-	-	-	-	-	-	-	-	-	-	-	-	-	-	-	-	-	-	-	-	-	-	-	-	-	-	-	-	-	-	-	-	-	-	-	-	-	-	-	-	-	-	-	-	-
Solanum arcanum	A	T	A	T	T	T	T	T	T	A	A	A	A	A	A	A	A	-	-	-	-	-	-	-	A	G	A	T	A	A	T	T	A	G	C	C	T	T	C	A	A	C	A	A	T	G	T	G	T
Solanum chmielewskii	A	T	T	T	A	A	A	A	A	A	A	A	G	G	G	G	-	A	T	A	A	A	A	A	G	G	A	G	A	A	T	T	A	G	C	C	T	T	C	A	A	C	A	A	T	G	C	G	T
Solanum neorickii	A	T	T	T	A	A	A	A	A	A	A	A	G	G	G	G	G	A	T	A	A	A	A	A	G	G	A	G	A	A	T	T	A	G	C	C	T	T	C	A	A	C	A	A	T	G	T	G	T
Solanum huaylasense	A	T	T	A	C	A	A	A	A	A	A	A	A	A	G	G	-	A	T	A	A	A	A	A	G	G	A	G	A	A	T	T	A	G	C	C	T	T	C	A	A	A	A	A	T	G	T	G	T
Solanum habrochaites	A	T	T	A	C	A	A	A	A	A	A	A	A	A	A	A	G	-	-	A	A	G	A	A	G	G	G	T	A	A	T	T	A	G	C	C	T	T	C	A	A	C	A	A	T	G	T	G	T
Solanum peruvianum	A	T	T	A	A	A	A	A	A	A	A	A	A	G	G	G	-	A	T	G	A	A	A	A	G	G	A	G	A	A	T	T	A	G	C	C	T	T	C	A	A	C	A	A	T	G	T	G	T
Solanum pennellii	A	T	T	A	C	A	A	A	A	A	A	A	A	A	A	G	G	A	T	A	A	A	A	A	G	G	A	G	A	A	T	T	A	G	C	A	T	T	C	A	A	C	A	A	T	G	T	G	T
	1251	1252	1253	1254	1255	1256	1257	1258	1259	1260	1261	1262	1263	1264	1265	1266	1267	1268	1269	1270	1271	1272	1273	1274	1275	1276	1277	1278	1279	1280	1281	1282	1283	1284	1285	1286	1287	1288	1289	1290	1291	1292	1293	1294	1295	1296	1297	1298	1299
Solanum lycopersicum cv. Heinz	-	-	T	A	A	A	T	T	G	T	T	T	A	T	T	T	A	T	T	A	T	T	T	A	C	A	C	C	T	T	T	T	T	C	C	A	C	A	C	C	T	A	T	T	C	T	A	T	C
Solanum lycopersicum cv. Micro-Tom	-	-	T	A	A	A	T	T	G	T	T	T	A	T	T	T	A	T	T	A	T	T	T	A	C	A	C	C	T	T	T	T	T	C	C	A	C	A	C	C	T	A	T	T	C	T	A	T	C
Solanum lycopersicum cv. Zemba	A	T	T	A	A	A	T	T	A	C	T	T	A	T	T	T	A	T	T	A	T	C	C	A	C	A	C	C	T	T	T	T	T	C	C	A	C	A	C	C	T	A	T	T	C	-	-	-	-
rin/Rin mutant (rin allele)	-	-	-	-	-	-	-	-	-	-	-	-	-	-	-	-	-	-	-	-	-	-	-	-	-	-	-	-	-	-	-	-	-	-	-	-	-	-	-	-	-	-	-	-	-	-	-	-	-
Solanum arcanum	-	-	T	A	A	A	T	T	G	T	T	T	A	T	T	T	A	T	T	A	T	T	T	A	C	A	C	C	T	T	T	T	T	C	C	A	C	A	C	C	T	A	T	T	C	T	A	T	C
Solanum chmielewskii	-	-	T	A	A	A	T	T	G	T	T	T	A	T	T	T	A	T	T	A	T	T	T	A	C	A	C	C	T	T	T	T	T	C	C	A	C	A	C	C	T	A	T	T	C	T	A	T	C
Solanum neorickii	-	-	T	A	A	A	T	T	G	T	T	T	A	T	T	T	A	T	T	A	T	T	T	A	C	A	C	C	T	T	T	T	T	C	C	A	C	A	C	C	T	A	T	T	C	T	A	T	C
Solanum huaylasense	-	-	T	A	A	A	T	T	G	T	T	T	A	T	T	T	A	T	T	A	T	T	T	A	C	A	C	C	T	T	T	T	T	C	C	A	C	A	C	C	T	A	T	T	C	T	A	T	C
Solanum habrochaites	A	T	T	A	A	A	T	T	A	T	T	T	A	T	T	T	A	T	T	A	T	C	T	A	C	A	C	C	T	T	T	T	T	C	C	A	C	A	C	C	T	A	T	T	C	-	-	-	-
Solanum peruvianum	-	-	T	A	A	A	T	T	G	T	T	T	A	T	T	T	A	T	T	A	T	T	T	A	C	A	C	C	T	T	T	T	T	C	C	A	C	A	C	C	T	A	T	T	C	T	A	T	C
Solanum pennellii	-	-	T	A	A	A	T	T	G	T	T	T	A	T	T	T	A	T	T	A	T	T	T	A	C	A	C	C	T	T	T	T	T	C	C	A	C	A	C	C	T	G	T	T	C	T	A	T	C
	1501	1502	1503	1504	1505	1506	1507	1508	1509	1510	1511	1512	1513	1514	1515	1516	1517	1518	1519	1520	1521	1522	1523	1524	1525	1526	1527	1528	1529	1530	1531	1532	1533	1534	1535	1536	1537	1538	1539	1540	1541	1542	1543	1544	1545	1546	1547	1548	1549
Solanum lycopersicum cv. Heinz	A	A	A	T	T	A	T	T	T	C	A	T	A	A	G	A	G	T	T	-	-	A	A	A	A	G	G	G	A	A	A	G	A	A	T	T	A	A	A	A	T	T	G	A	A	T	T	A	T
Solanum lycopersicum cv. Micro-Tom	A	A	A	T	T	A	T	T	T	C	A	T	A	A	G	A	G	T	T	-	-	A	A	A	A	G	G	G	A	A	A	G	A	A	T	T	A	A	A	A	T	T	G	A	A	T	T	A	T
Solanum lycopersicum cv. Zemba	A	A	A	T	T	A	T	T	T	C	G	T	T	A	A	G	A	G	T	-	-	A	A	A	A	G	G	A	A	A	A	G	A	T	T	T	A	A	A	A	T	T	G	A	A	T	T	A	T
rin/Rin mutant (rin allele)	A	A	A	T	T	A	T	T	T	C	A	T	A	A	G	A	G	T	T	-	-	A	A	A	A	G	G	G	A	A	A	G	A	A	T	T	A	A	A	A	T	T	G	A	A	T	T	A	T
Solanum arcanum	A	A	A	T	T	A	T	T	T	A	A	T	T	A	-	G	A	G	T	-	-	A	A	A	A	G	G	-	A	A	A	G	A	T	T	T	A	A	A	A	T	T	A	A	A	T	T	A	T
Solanum chmielewskii	A	A	A	T	T	A	T	T	T	A	A	T	T	A	A	G	A	G	T	-	-	A	A	A	A	G	G	-	A	A	A	G	A	T	C	T	A	A	A	A	T	T	A	A	A	T	T	A	T
Solanum neorickii	A	A	A	T	T	A	T	T	T	A	A	T	T	A	A	G	A	G	T	-	-	A	A	A	A	G	G	-	A	A	A	G	A	T	T	T	A	A	A	A	T	T	A	A	A	T	T	A	T
Solanum huaylasense	G	A	A	T	T	A	T	T	T	C	A	T	T	A	A	G	A	G	T	T	A	A	A	A	A	G	G	G	A	A	A	G	A	T	T	T	A	A	A	A	T	T	G	A	A	T	T	A	T
Solanum habrochaites	A	A	A	T	T	A	T	T	T	C	G	T	T	A	A	G	A	G	T	-	-	A	A	A	A	G	G	G	A	A	A	G	A	T	T	T	A	A	A	A	T	T	G	A	A	T	T	A	T
Solanum peruvianum	A	A	A	T	T	A	T	T	T	C	A	T	A	A	G	A	G	T	T	-	-	A	A	A	A	G	G	G	A	A	A	G	A	A	T	G	A	A	A	A	T	T	G	A	A	T	T	A	T
Solanum pennellii	A	A	A	T	T	A	T	T	A	A	A	T	T	A	A	G	A	G	T	-	-	A	A	A	A	G	G	A	A	A	A	G	A	T	T	T	A	A	A	A	T	T	G	A	A	T	T	A	T
	1751	1752	1753	1754	1755	1756	1757	1758	1759	1760	1761	1762	1763	1764	1765	1766	1767	1768	1769	1770	1771	1772	1773	1774	1775	1776	1777	1778	1779	1780	1781	1782	1783	1784	1785	1786	1787	1788	1789	1790	1791	1792	1793	1794	1795	1796	1797	1798	1799
Solanum lycopersicum cv. Heinz	G	G	A	A	A	A	G	T	A	T	T	A	T	A	A	A	T	T	G	T	A	G	T	A	A	T	T	T	C	T	T	A	T	A	T	C	A	A	T	A	A	A	A	T	G	A	A	A	A
Solanum lycopersicum cv. Micro-Tom	G	G	A	A	A	A	G	T	A	T	T	A	T	A	A	A	T	T	G	T	A	G	T	A	A	T	T	T	C	T	T	A	T	A	T	C	A	A	T	A	A	A	A	T	G	A	A	A	A
Solanum lycopersicum cv. Zemba	G	G	A	A	A	A	A	T	A	T	T	A	T	A	A	A	C	T	G	T	A	G	T	A	A	T	T	T	C	T	T	A	T	A	T	C	A	A	T	A	A	A	A	T	G	A	A	A	A
rin/Rin mutant (rin allele)	G	G	A	A	A	A	G	T	A	T	T	A	T	A	A	A	T	T	G	T	A	G	C	A	A	T	T	T	C	T	T	A	T	A	T	C	A	A	T	A	A	A	A	T	G	A	A	A	A
Solanum arcanum	G	G	A	A	A	A	G	T	A	T	T	A	T	A	A	A	C	T	G	T	A	G	T	A	A	T	T	T	C	T	T	A	T	A	T	C	A	A	T	A	A	A	A	T	G	A	A	A	A
Solanum chmielewskii	G	A	A	A	A	A	G	T	A	T	T	A	T	A	A	A	C	T	G	T	A	G	T	A	A	T	T	T	C	T	T	A	T	A	T	C	A	A	T	A	A	A	A	T	G	A	A	A	A
Solanum neorickii	G	G	A	A	A	A	G	T	A	T	T	A	T	A	A	A	C	T	G	T	A	G	T	A	A	T	T	T	C	T	T	A	T	A	T	C	A	A	T	G	T	A	A	T	A	A	A	A	A
Solanum huaylasense	G	A	A	A	A	G	G	T	A	T	C	A	T	A	A	A	T	T	G	T	A	G	T	A	A	T	T	T	C	T	T	A	T	A	T	C	A	A	T	A	A	A	A	T	G	A	A	A	A
Solanum habrochaites	G	G	A	A	A	A	A	T	A	T	T	A	T	A	A	A	A	T	G	T	A	G	T	A	A	T	T	T	C	T	T	A	T	A	T	C	A	A	T	A	A	A	A	T	G	A	A	A	A
Solanum peruvianum	?	?	?	?	?	?	?	?	?	?	?	?	?	?	?	?	?	?	?	?	?	?	?	?	?	?	?	?	?	?	?	?	?	?	?	?	?	?	?	?	?	?	?	?	?	?	?	?	?
Solanum pennellii	G	G	A	A	A	A	G	T	A	T	T	A	T	A	C	A	C	T	G	T	A	G	T	A	A	T	T	T	C	T	T	A	T	A	T	C	A	A	T	A	C	A	A	C	G	A	A	A	A
	2001	2002	2003	2004	2005	2006	2007	2008	2009	2010	2011	2012	2013	2014	2015	2016	2017	2018	2019	2020	2021	2022	2023	2024	2025	2026	2027	2028	2029	2030	2031	2032	2033	2034	2035	2036	2037	2038	2039	2040	2041	2042	2043	2044	2045	2046	2047	2048	2049
Solanum lycopersicum cv. Heinz	-	-	-	A	T	A	T	G	A	G	T	T	A	T	A	A	A	A	T	A	A	T	T	T	T	G	A	T	T	T	G	T	A	C	A	A	A	T	T	A	A	A	T	G	T	A	G	T	T
Solanum lycopersicum cv. Micro-Tom	A	T	G	A	T	A	T	G	A	G	T	T	A	T	A	A	A	A	T	A	A	T	T	T	T	G	A	T	T	T	G	T	A	C	A	A	A	T	T	A	A	A	T	G	T	A	G	T	T
Solanum lycopersicum cv. Zemba	-	-	-	A	T	A	T	G	A	G	T	T	A	T	A	A	A	A	T	A	A	T	T	T	T	G	A	C	T	T	G	A	A	C	G	A	A	T	T	A	A	A	T	G	T	A	G	T	T
rin/Rin mutant (rin allele)	-	-	-	A	T	A	T	G	A	G	T	T	A	T	A	A	A	A	T	A	A	T	T	T	T	G	A	T	T	T	G	T	A	C	A	A	A	T	T	A	A	A	T	G	T	A	G	T	T
Solanum arcanum	-	-	-	A	T	A	T	G	A	G	T	T	A	T	A	A	A	A	T	A	A	T	T	T	T	G	A	T	T	T	G	T	A	C	A	A	A	T	T	A	A	A	T	G	T	A	G	T	T
Solanum chmielewskii	-	-	-	A	T	A	T	G	A	G	T	T	A	T	A	A	A	A	T	A	A	T	T	T	T	G	A	T	T	T	G	T	A	C	A	A	A	T	T	A	A	A	T	G	T	A	G	T	T
Solanum neorickii	-	-	-	A	T	A	T	G	A	G	T	T	A	T	A	A	A	A	T	A	A	T	T	T	T	G	A	T	T	T	G	T	A	C	A	A	A	T	T	A	A	A	T	G	T	A	G	T	T
Solanum huaylasense	-	-	-	A	T	A	T	G	A	G	T	T	A	T	A	A	A	A	T	A	A	T	T	T	T	G	A	T	T	T	G	T	A	C	A	A	A	T	T	A	A	A	T	G	T	A	G	T	T
Solanum habrochaites	-	-	-	A	T	-	T	G	A	G	T	T	A	T	A	A	A	A	T	A	A	T	T	T	T	G	A	T	T	T	G	T	A	C	A	A	A	A	T	A	A	A	T	G	T	A	G	T	T
Solanum peruvianum	?	?	?	?	?	?	?	?	?	?	?	?	?	?	?	?	?	?	?	?	?	?	?	?	?	?	?	?	?	?	?	?	?	?	?	?	?	?	?	?	?	?	?	?	?	?	?	?	?
Solanum pennellii	-	-	-	A	T	A	T	G	A	G	T	T	A	T	A	A	A	A	T	A	A	T	T	T	T	G	A	T	T	T	G	T	A	C	A	A	A	A	T	A	A	A	T	G	T	A	G	T	T
	2251	2252	2253	2254	2255	2256	2257	2258	2259	2260	2261	2262	2263	2264	2265	2266	2267	2268	2269	2270	2271	2272	2273	2274	2275	2276	2277	2278	2279	2280	2281	2282	2283	2284	2285	2286	2287	2288	2289	2290	2291	2292	2293	2294	2295	2296	2297	2298	2299
Solanum lycopersicum cv. Heinz	A	A	A	G	T	A	A	T	T	C	T	T	T	T	T	T	G	G	A	T	A	C	T	A	T	T	T	T	A	A	A	T	A	A	A	A	A	A	T	A	T	T	T	T	T	A	T	T	T
Solanum lycopersicum cv. Micro-Tom	A	A	A	G	T	A	A	T	T	C	T	T	T	T	T	T	G	G	A	T	A	C	T	A	T	T	T	T	A	A	A	T	A	A	A	A	A	A	T	A	T	T	T	T	T	A	T	T	T
Solanum lycopersicum cv. Zemba	A	A	A	G	T	A	A	T	T	C	T	T	T	T	T	T	G	G	A	T	A	A	T	A	T	T	T	T	A	A	A	T	A	A	A	A	A	A	T	A	T	T	T	T	T	A	T	T	A
rin/Rin mutant (rin allele)	A	A	A	G	T	A	A	T	T	C	T	T	T	T	T	T	G	G	A	C	A	C	T	A	T	T	T	T	A	A	A	T	A	A	A	A	A	A	T	A	T	C	T	T	T	A	T	T	T
Solanum arcanum	A	A	A	G	T	A	T	T	T	C	T	T	T	T	T	T	G	G	A	T	A	A	T	A	T	T	T	T	A	A	A	T	A	A	A	A	A	A	T	A	T	T	T	T	T	A	T	T	A
Solanum chmielewskii	A	A	A	G	T	A	T	T	T	C	T	T	T	T	T	T	G	G	A	T	A	A	T	A	T	T	T	T	A	A	A	T	A	A	A	A	A	A	T	A	T	T	T	T	T	A	T	T	A
Solanum neorickii	A	A	A	G	T	A	A	T	T	C	T	T	T	T	T	T	G	G	A	T	A	A	T	A	T	T	T	T	A	A	A	T	A	A	A	A	A	A	T	A	T	T	T	T	T	A	T	T	A
Solanum huaylasense	A	A	A	G	T	A	A	T	T	C	T	T	T	T	T	T	G	G	A	T	A	A	T	A	T	T	T	T	A	A	A	T	A	A	A	A	A	A	T	A	T	T	T	T	T	A	T	T	A
Solanum habrochaites	A	A	A	G	T	A	A	T	T	C	T	T	T	T	T	T	G	G	A	T	A	A	T	A	T	T	T	T	A	A	A	T	A	A	A	A	A	A	T	A	T	T	T	T	T	A	T	T	A
Solanum peruvianum	?	?	?	?	?	?	?	?	?	?	?	?	?	?	?	?	?	?	?	?	?	?	?	?	?	?	?	?	?	?	?	?	?	?	?	?	?	?	?	?	?	?	?	?	?	?	?	?	?
Solanum pennellii	A	A	A	G	T	A	A	T	T	C	T	T	T	T	T	T	G	G	A	T	A	A	T	A	T	T	T	T	A	A	A	T	A	A	A	A	A	A	T	A	T	T	T	T	T	A	T	T	T
	2501	2502	2503	2504	2505	2506	2507	2508	2509	2510	2511	2512	2513	2514	2515	2516	2517	2518	2519	2520	2521	2522	2523	2524	2525	2526	2527	2528	2529	2530	2531	2532	2533	2534	2535	2536	2537	2538	2539	2540	2541	2542	2543	2544	2545	2546	2547	2548	2549
Solanum lycopersicum cv. Heinz	A	A	C	C	A	A	G	T	A	C	A	T	C	A	T	T	C	G	A	T	C	C	T	T	T	T	G	G	A	A	C	A	T	G	T	A	A	G	T	T	T	A	A	T	G	A	G	A	A
Solanum lycopersicum cv. Micro-Tom	A	A	C	C	A	A	G	T	A	C	A	C	C	A	T	T	C	G	A	T	C	C	T	T	T	T	G	G	A	A	C	A	T	G	T	A	A	G	T	T	T	A	A	T	G	A	G	A	A
Solanum lycopersicum cv. Zemba	-	-	T	T	A	A	G	T	A	C	A	C	C	A	T	T	C	A	A	T	C	C	T	T	T	T	G	G	A	A	C	A	T	G	T	A	-	G	T	T	T	A	A	T	G	A	G	A	A
rin/Rin mutant (rin allele)	A	A	C	C	A	A	G	T	A	C	A	T	C	A	T	T	C	G	A	T	C	C	T	T	T	T	G	G	A	A	C	A	T	G	T	A	A	G	T	T	T	A	A	T	G	A	G	A	A
Solanum arcanum	A	A	C	C	A	A	G	T	A	C	A	C	C	A	T	T	C	A	A	T	C	C	T	T	T	T	G	G	A	A	C	A	T	G	T	A	A	G	T	T	T	A	A	T	G	A	G	A	A
Solanum chmielewskii	A	A	C	C	A	A	G	T	A	C	A	C	C	A	C	T	C	A	A	T	C	C	T	T	T	T	G	G	A	A	C	A	T	G	T	A	A	G	T	T	T	A	A	T	G	A	G	A	A
Solanum neorickii	A	A	C	C	A	A	G	T	A	C	A	C	C	A	T	T	-	A	A	T	C	C	T	T	T	T	G	G	A	A	C	A	T	G	T	A	A	G	T	T	T	A	A	T	G	A	G	A	A
Solanum huaylasense	A	A	T	C	A	A	G	T	A	C	A	C	C	A	T	T	C	A	A	T	C	C	T	T	T	T	G	G	A	A	C	A	T	G	T	A	A	G	T	T	T	A	A	T	G	A	G	A	A
Solanum habrochaites	-	-	T	T	A	A	G	T	A	C	A	C	C	A	T	T	C	A	A	T	C	C	T	T	T	T	G	G	A	A	C	A	T	G	T	A	-	G	T	T	T	A	A	T	G	A	G	A	A
Solanum peruvianum	A	A	C	C	A	A	G	T	A	C	A	C	C	A	T	T	C	A	A	T	C	C	T	T	T	T	G	A	A	A	C	A	T	G	T	A	A	A	T	T	T	A	A	T	G	A	G	A	A
Solanum pennellii	A	A	C	C	A	A	G	T	A	C	A	C	C	A	T	T	C	A	A	T	C	C	T	T	T	T	G	G	A	A	C	A	T	T	T	A	A	G	T	T	T	A	A	T	G	A	G	A	A
	2751	2752	2753	2754	2755	2756	2757	2758	2759	2760	2761	2762	2763	2764	2765	2766	2767	2768	2769	2770	2771	2772	2773	2774	2775	2776	2777	2778	2779	2780	2781	2782	2783	2784	2785	2786	2787	2788	2789	2790	2791	2792	2793	2794	2795	2796	2797	2798	2799
Solanum lycopersicum cv. Heinz	T	G	T	A	C	T	A	T	T	T	C	C	C	T	T	T	T	T	A	A	A	T	A	A	G	A	T	G	G	G	A	T	C	T	A	T	T	G	C	T	T	T	A	T	T	T	T	T	T
Solanum lycopersicum cv. Micro-Tom	T	G	T	A	C	T	A	T	T	T	C	C	C	T	T	T	T	T	A	A	A	T	A	A	G	A	T	G	G	G	A	T	C	T	A	T	T	G	C	T	T	T	A	T	T	T	T	T	T
Solanum lycopersicum cv. Zemba	T	G	T	A	C	T	A	T	T	T	C	C	C	T	T	T	T	T	A	A	A	T	A	A	G	A	T	G	G	G	A	T	C	T	A	T	T	G	C	T	T	T	A	T	T	T	T	T	T
rin/Rin mutant (rin allele)	T	G	T	A	C	T	A	T	T	T	C	C	C	T	T	T	T	T	A	A	A	T	A	A	G	A	T	G	G	G	A	T	C	T	A	T	T	G	C	T	T	T	A	T	T	T	T	T	T
Solanum arcanum	T	G	T	A	C	T	A	T	T	T	C	C	C	T	T	T	T	T	A	A	A	T	A	A	G	A	T	G	G	G	A	T	C	T	A	T	T	G	C	T	T	T	A	T	T	T	T	T	T
Solanum chmielewskii	T	G	T	A	C	T	A	T	T	T	C	C	C	T	T	T	T	T	A	A	A	T	A	A	G	A	T	G	G	G	A	T	C	T	A	T	T	G	C	T	T	T	A	T	T	T	T	T	T
Solanum neorickii	T	G	T	A	C	T	A	T	T	T	C	C	C	T	T	T	T	T	A	A	A	T	A	A	G	A	T	G	G	G	A	T	c	T	A	T	T	G	C	T	T	T	A	T	T	T	T	T	T
Solanum huaylasense	T	G	T	A	C	T	A	T	T	T	C	C	C	T	T	T	T	T	A	A	A	T	A	A	G	A	T	G	G	G	A	T	C	T	A	T	T	G	C	T	T	T	A	T	T	T	T	T	T
Solanum habrochaites	T	G	T	A	C	T	A	T	T	T	C	C	C	T	T	T	T	T	A	A	A	T	A	A	G	A	T	G	G	G	A	T	C	T	A	T	T	G	C	T	T	T	A	T	T	T	T	T	T
Solanum peruvianum	T	G	T	A	C	T	A	T	T	T	C	C	C	T	T	T	T	T	A	A	A	T	A	A	G	A	T	G	G	G	A	T	C	T	A	T	T	G	C	T	T	T	A	T	T	T	T	T	T
Solanum pennellii	T	G	T	A	C	T	A	T	T	T	C	C	C	T	T	T	T	T	A	A	A	T	A	A	G	A	T	G	G	G	A	T	C	T	A	T	T	G	C	T	T	T	A	T	T	T	T	T	T
[truncated: 201 more columns]

## Sheet: Fig. S3
Figure 3. Expression of RIN1i, RIN2i, and RIN-MC in different organs and tissues of S. lycopersicum cv. Heinz. R, roots; L, leaves; F, opened flowers; MG, mature green fruit; Br, breaker fruit; RR, ripe red fruit; a and b, fruit flesh and peel, respectively. The Actin gene was used as reference.

## Sheet: Fig. S4
Figure 4. Fruit-specific expression of RIN1i, RIN2i, and RIN-MC. NN-25, the rin/RIN genotype; S. hab., S. habrochaites; S. per., S. peruvianum; IG, immature green (flesh); MG, mature green (flesh); Br, breaker (flesh); RR, ripe red (flesh); RF, ripe final (flesh). The Actin gene was used as reference.

## Sheet: Fig. S5
Figure 5. Alignment of the RIN-MC transcript from S. lycopersicum cultivars and rin/RIN genotype
Note: RIN-related sequence is in red, MC-related sequence is in blue
Domain: Data Coding Codon Start: 1	1	2	3	4	5	6	7	8	9	10	11	12	13	14	15	16	17	18	19	20	21	22	23	24	25	26	27	28	29	30	31	32	33	34	35	36	37	38	39	40	41	42	43	44	45	46	47	48	49
NM 001247047.2 RIN-MC FUSION mRNA	G	G	G	A	A	C	C	A	T	T	A	G	A	T	T	T	T	A	A	A	G	A	C	A	T	T	A	A	A	T	C	T	A	T	T	A	C	C	C	T	T	A	C	C	C	T	A	A	G
NM 001247047.2:204-1397 RIN-MC FUSION CDS	-	-	-	-	-	-	-	-	-	-	-	-	-	-	-	-	-	-	-	-	-	-	-	-	-	-	-	-	-	-	-	-	-	-	-	-	-	-	-	-	-	-	-	-	-	-	-	-	-
S. lycopersicum cv. Zemba RIN-MC FUSION	-	-	-	-	-	-	-	-	-	-	-	-	-	-	-	-	-	-	-	-	-	-	-	-	-	-	-	-	-	-	-	-	-	-	-	-	-	-	-	-	-	-	-	-	-	-	-	-	-
S. lycopersicum cv. Heinz RIN-MC FUSION	-	-	-	-	-	-	-	-	-	-	-	-	-	-	-	-	-	-	-	-	-	-	-	-	-	-	-	-	-	-	-	-	-	-	-	-	-	-	-	-	-	-	-	-	-	-	-	-	-
S. lycopersicum rin/RIN (NN-25) RIN-MC FUSION	-	-	-	-	-	-	-	-	-	-	-	-	-	-	-	-	-	-	-	-	-	-	-	-	-	-	-	-	-	-	-	-	-	-	-	-	-	-	-	-	-	-	-	-	-	-	-	-	-
	250	251	252	253	254	255	256	257	258	259	260	261	262	263	264	265	266	267	268	269	270	271	272	273	274	275	276	277	278	279	280	281	282	283	284	285	286	287	288	289	290	291	292	293	294	295	296	297	298
NM 001247047.2 RIN-MC FUSION mRNA	A	T	A	G	A	C	A	A	G	T	T	A	C	C	T	T	T	G	C	A	A	A	G	A	G	A	A	G	A	A	A	T	G	G	A	C	T	C	C	T	A	A	A	G	A	A	A	G	C
NM 001247047.2:204-1397 RIN-MC FUSION CDS	A	T	A	G	A	C	A	A	G	T	T	A	C	C	T	T	T	G	C	A	A	A	G	A	G	A	A	G	A	A	A	T	G	G	A	C	T	C	C	T	A	A	A	G	A	A	A	G	C
S. lycopersicum cv. Zemba RIN-MC FUSION	A	T	A	G	A	C	A	A	G	T	T	A	C	C	T	T	T	G	C	A	A	A	G	A	G	A	A	G	A	A	A	T	G	G	A	C	T	C	C	T	A	A	A	G	A	A	A	G	C
S. lycopersicum cv. Heinz RIN-MC FUSION	A	T	A	G	A	C	A	A	G	T	T	A	C	C	T	T	T	G	C	A	A	A	G	A	G	A	A	G	A	A	A	T	G	G	A	C	T	C	C	T	A	A	A	G	A	A	A	G	C
S. lycopersicum rin/RIN (NN-25) RIN-MC FUSION	A	T	A	G	A	C	A	A	G	T	T	A	C	C	T	T	T	G	C	A	A	A	G	A	G	A	A	G	A	A	A	T	G	G	A	C	T	C	C	T	A	A	A	G	A	A	A	G	C
	499	500	501	502	503	504	505	506	507	508	509	510	511	512	513	514	515	516	517	518	519	520	521	522	523	524	525	526	527	528	529	530	531	532	533	534	535	536	537	538	539	540	541	542	543	544	545	546	547
NM 001247047.2 RIN-MC FUSION mRNA	C	A	A	G	A	G	T	G	G	A	A	A	T	G	T	T	A	C	A	A	C	A	G	T	C	T	C	A	A	A	G	G	C	A	T	T	T	G	C	T	A	G	G	T	G	A	G	G	A
NM 001247047.2:204-1397 RIN-MC FUSION CDS	C	A	A	G	A	G	T	G	G	A	A	A	T	G	T	T	A	C	A	A	C	A	G	T	C	T	C	A	A	A	G	G	C	A	T	T	T	G	C	T	A	G	G	T	G	A	G	G	A
S. lycopersicum cv. Zemba RIN-MC FUSION	C	A	A	G	A	G	T	G	G	A	A	A	T	G	T	T	A	C	A	A	C	A	G	T	C	T	C	A	A	A	G	G	C	A	T	T	T	G	C	T	A	G	G	T	G	A	G	G	A
S. lycopersicum cv. Heinz RIN-MC FUSION	C	A	A	G	A	G	T	G	G	A	A	A	T	G	T	T	A	C	A	A	C	A	G	T	C	T	C	A	A	A	G	G	C	A	T	T	T	G	C	T	A	G	G	T	G	A	G	G	A
S. lycopersicum rin/RIN (NN-25) RIN-MC FUSION	C	A	A	G	A	G	T	G	G	A	A	A	T	G	T	T	A	C	A	A	C	A	G	T	C	T	C	A	A	A	G	G	C	A	T	T	T	G	C	T	A	G	G	T	G	A	G	G	A
	748	749	750	751	752	753	754	755	756	757	758	759	760	761	762	763	764	765	766	767	768	769	770	771	772	773	774	775	776	777	778	779	780	781	782	783	784	785	786	787	788	789	790	791	792	793	794	795	796
NM 001247047.2 RIN-MC FUSION mRNA	G	G	C	A	T	T	G	T	G	G	T	G	A	G	C	A	A	A	G	T	G	T	A	C	A	A	T	A	T	A	G	A	C	A	T	G	A	A	C	A	G	C	C	T	T	C	T	C	A
NM 001247047.2:204-1397 RIN-MC FUSION CDS	G	G	C	A	T	T	G	T	G	G	T	G	A	G	C	A	A	A	G	T	G	T	A	C	A	A	T	A	T	A	G	A	C	A	T	G	A	A	C	A	G	C	C	T	T	C	T	C	A
S. lycopersicum cv. Zemba RIN-MC FUSION	G	G	C	A	T	T	G	T	G	G	T	G	A	G	C	A	A	A	G	T	G	T	A	C	A	A	T	A	T	A	G	A	C	A	T	G	A	A	C	A	G	C	C	T	T	C	T	C	A
S. lycopersicum cv. Heinz RIN-MC FUSION	G	G	C	A	T	T	G	T	G	G	T	G	A	G	C	A	A	A	G	T	G	T	A	C	A	A	T	A	T	A	G	A	C	A	T	G	A	A	C	A	G	C	C	T	T	C	T	C	A
S. lycopersicum rin/RIN (NN-25) RIN-MC FUSION	G	G	C	A	T	T	G	T	G	G	T	G	A	G	C	A	A	A	G	T	G	T	A	C	A	A	T	A	T	A	G	A	C	A	T	G	A	A	C	A	G	C	C	T	T	C	T	C	A
	997	998	999	1000	1001	1002	1003	1004	1005	1006	1007	1008	1009	1010	1011	1012	1013	1014	1015	1016	1017	1018	1019	1020	1021	1022	1023	1024	1025	1026	1027	1028	1029	1030	1031	1032	1033	1034	1035	1036	1037	1038	1039	1040	1041	1042	1043	1044	1045
NM 001247047.2 RIN-MC FUSION mRNA	A	G	C	A	T	T	A	T	A	T	G	G	G	A	G	A	A	G	A	T	C	T	T	G	A	T	T	C	A	A	T	G	A	G	C	T	T	G	A	A	G	G	A	C	T	T	G	C	A
NM 001247047.2:204-1397 RIN-MC FUSION CDS	A	G	C	A	T	T	A	T	A	T	G	G	G	A	G	A	A	G	A	T	C	T	T	G	A	T	T	C	A	A	T	G	A	G	C	T	T	G	A	A	G	G	A	C	T	T	G	C	A
S. lycopersicum cv. Zemba RIN-MC FUSION	A	G	C	A	T	T	A	T	A	T	G	G	G	A	G	A	A	G	A	T	C	T	T	G	A	T	T	C	A	A	T	G	A	G	C	T	T	G	A	A	G	G	A	C	T	T	G	C	A
S. lycopersicum cv. Heinz RIN-MC FUSION	A	G	C	A	T	T	A	T	A	T	G	T	G	A	G	A	A	G	A	T	C	T	T	G	A	T	T	C	A	A	T	G	A	G	C	T	T	G	A	A	G	G	A	C	T	T	G	C	A
S. lycopersicum rin/RIN (NN-25) RIN-MC FUSION	A	G	C	A	T	T	A	T	A	T	G	G	G	A	G	A	A	G	A	T	C	T	T	G	A	T	T	C	A	A	T	G	A	G	C	T	T	G	A	A	G	G	A	C	T	T	G	C	A
	1246	1247	1248	1249	1250	1251	1252	1253	1254	1255	1256	1257	1258	1259	1260	1261	1262	1263	1264	1265	1266	1267	1268	1269	1270	1271	1272	1273	1274	1275	1276	1277	1278	1279	1280	1281	1282	1283	1284	1285	1286	1287	1288	1289	1290	1291	1292	1293	1294
NM 001247047.2 RIN-MC FUSION mRNA	C	T	A	C	T	T	C	A	A	C	A	T	C	T	T	T	C	C	T	C	T	T	A	C	A	A	C	C	A	C	A	T	C	A	A	T	G	C	C	T	A	A	A	T	A	T	G	G	G
NM 001247047.2:204-1397 RIN-MC FUSION CDS	C	T	A	C	T	T	C	A	A	C	A	T	C	T	T	T	C	C	T	C	T	T	A	C	A	A	C	C	A	C	A	T	C	A	A	T	G	C	C	T	A	A	A	T	A	T	G	G	G
S. lycopersicum cv. Zemba RIN-MC FUSION	C	T	A	C	T	T	C	A	A	C	A	T	C	T	T	T	C	C	T	C	T	T	A	C	A	A	C	C	A	C	A	T	C	A	A	T	G	C	C	T	A	A	A	T	A	T	G	G	G
S. lycopersicum cv. Heinz RIN-MC FUSION	C	T	A	C	T	T	C	A	A	C	A	T	C	T	T	T	C	C	T	C	T	T	A	C	A	A	C	C	A	C	A	T	C	A	A	T	G	C	C	T	A	A	A	T	A	T	G	G	G
S. lycopersicum rin/RIN (NN-25) RIN-MC FUSION	C	T	A	C	T	T	C	A	A	C	A	T	C	T	T	T	C	C	T	C	T	T	A	C	A	A	C	C	A	C	A	T	C	A	A	T	G	C	C	T	A	A	A	T	A	T	G	G	G
	1495	1496	1497	1498	1499	1500	1501	1502	1503	1504	1505	1506	1507	1508	1509	1510	1511	1512	1513	1514	1515	1516	1517	1518	1519	1520	1521	1522	1523	1524	1525	1526	1527	1528	1529	1530	1531	1532	1533	1534	1535	1536	1537	1538	1539	1540	1541	1542	1543
NM 001247047.2 RIN-MC FUSION mRNA	G	A	G	A	G	G	A	A	A	T	T	A	T	A	T	A	T	G	A	T	G	T	T	A	A	T	T	A	A	T	C	T	A	T	G	C	T	T	G	A	G	A	A	A	T	T	C	T	T
NM 001247047.2:204-1397 RIN-MC FUSION CDS	-	-	-	-	-	-	-	-	-	-	-	-	-	-	-	-	-	-	-	-	-	-	-	-	-	-	-	-	-	-	-	-	-	-	-	-	-	-	-	-	-	-	-	-	-	-	-	-	-
S. lycopersicum cv. Zemba RIN-MC FUSION	-	-	-	-	-	-	-	-	-	-	-	-	-	-	-	-	-	-	-	-	-	-	-	-	-	-	-	-	-	-	-	-	-	-	-	-	-	-	-	-	-	-	-	-	-	-	-	-	-
S. lycopersicum cv. Heinz RIN-MC FUSION	-	-	-	-	-	-	-	-	-	-	-	-	-	-	-	-	-	-	-	-	-	-	-	-	-	-	-	-	-	-	-	-	-	-	-	-	-	-	-	-	-	-	-	-	-	-	-	-	-
S. lycopersicum rin/RIN (NN-25) RIN-MC FUSION	-	-	-	-	-	-	-	-	-	-	-	-	-	-	-	-	-	-	-	-	-	-	-	-	-	-	-	-	-	-	-	-	-	-	-	-	-	-	-	-	-	-	-	-	-	-	-	-	-
[truncated: 201 more columns]

## Sheet: Fig. S6
Figure 6. Alignment of the RIN1i and RIN2i transcripts from S. lycopersicum cultivars, rin/RIN genotype, and wild tomato species
Domain: Data Coding Codon Start: 1
cv. Zemba RIN2i	A	T	G	G	G	T	A	G	A	G	G	G	A	A	A	G	T	A	G	A	A	T	T	G	A	A	G	A	G	A	A	T	T	G	A	G	A	A	C	A	A	A	A	T	A	A	A	T	A
cv. Heinz RIN2i	A	T	G	G	G	T	A	G	A	G	G	G	A	A	A	G	T	A	G	A	A	T	T	G	A	A	G	A	G	A	A	T	T	G	A	G	A	A	C	A	A	A	A	T	A	A	A	T	A
rin/Rin line NN-25 RIN2i	a	t	g	g	g	T	A	G	A	G	G	G	A	A	A	G	T	A	G	A	A	T	T	G	A	A	G	A	G	A	A	T	T	G	A	G	A	A	C	A	A	A	A	T	A	A	A	T	A
S. habrochaites RIN2i	a	t	g	g	g	T	A	G	A	G	G	G	A	A	A	G	T	A	G	A	A	T	T	G	A	A	G	A	G	A	A	T	T	G	A	G	A	A	C	A	A	A	A	T	A	A	A	T	A
S. pennellii RIN2i	a	t	g	g	g	T	A	G	A	G	G	G	A	A	A	G	T	A	G	A	A	T	T	G	A	A	G	A	G	A	A	T	T	G	A	G	A	A	C	A	A	A	A	T	A	A	A	T	A
cv. Zemba RIN1i	A	T	G	G	G	T	A	G	A	G	G	G	A	A	A	G	T	A	G	A	A	T	T	G	A	A	G	A	G	A	A	T	T	G	A	G	A	A	C	A	A	A	A	T	A	A	A	T	A
cv. Heinz RIN1i	A	T	G	G	G	T	A	G	A	G	G	G	A	A	A	G	T	A	G	A	A	T	T	G	A	A	G	A	G	A	A	T	T	G	A	G	A	A	C	A	A	A	A	T	A	A	A	T	A
rin/Rin line NN-25 RIN1i	A	T	G	G	G	T	A	G	A	G	G	G	A	A	A	G	T	A	G	A	A	T	T	G	A	A	G	A	G	A	A	T	T	G	A	G	A	A	C	A	A	A	A	T	A	A	A	T	A
S. peruvianum RIN1i	A	T	G	G	G	T	A	G	A	G	G	G	A	A	A	G	T	A	G	A	A	T	T	G	A	A	G	A	G	A	A	T	T	G	A	G	A	A	C	A	A	A	A	T	A	A	A	T	A
S. habrochaites RIN1i	A	T	G	G	G	T	A	G	A	G	G	G	A	A	A	G	T	A	G	A	A	T	T	G	A	A	G	A	G	A	A	T	T	G	A	G	A	A	C	A	A	A	A	T	A	A	A	T	A
S. pennellii RIN1i	A	T	G	G	G	T	A	G	A	G	G	G	A	A	A	G	T	A	G	A	A	T	T	G	A	A	G	A	G	A	A	T	T	G	A	G	A	A	C	A	A	A	A	T	A	A	A	T	A
cv. Zemba RIN2i	T	C	A	T	C	A	G	A	T	T	C	A	C	A	G	A	A	C	A	A	C	T	A	C	C	A	A	G	A	G	T	A	T	T	T	G	A	A	G	C	T	T	A	A	A	A	C	A	A
cv. Heinz RIN2i	T	C	A	T	C	A	G	A	T	T	C	A	C	A	G	A	A	C	A	A	C	T	A	C	C	A	A	G	A	G	T	A	T	T	T	G	A	A	G	C	T	T	A	A	A	A	C	A	A
rin/Rin line NN-25 RIN2i	T	C	A	T	C	A	G	A	T	T	C	A	C	A	G	A	A	C	A	A	C	T	A	C	C	A	A	G	A	G	T	A	T	T	T	G	A	A	G	C	T	T	A	A	A	A	C	A	A
S. habrochaites RIN2i	T	C	A	T	C	A	G	A	T	T	C	A	C	A	G	A	A	C	A	A	C	T	A	C	C	A	A	G	A	G	T	A	T	T	T	G	A	A	G	C	T	T	A	A	A	A	C	A	A
S. pennellii RIN2i	T	C	A	T	C	A	G	A	T	T	C	A	C	A	G	A	A	C	A	A	C	T	A	C	C	A	A	G	A	G	T	A	T	T	T	G	A	A	G	C	T	T	A	A	A	A	C	A	A
cv. Zemba RIN1i	T	C	A	T	C	A	G	A	T	T	C	A	C	A	G	A	A	C	A	A	C	T	A	C	C	A	A	G	A	G	T	A	T	T	T	G	A	A	G	C	T	T	A	A	A	A	C	A	A
cv. Heinz RIN1i	T	C	A	T	C	A	G	A	T	T	C	A	C	A	G	A	A	C	A	A	C	T	A	C	C	A	A	G	A	G	T	A	T	T	T	G	A	A	G	C	T	T	A	A	A	A	C	A	A
rin/Rin line NN-25 RIN1i	T	C	A	T	C	A	G	A	T	T	C	A	C	A	G	A	A	C	A	A	C	T	A	C	C	A	A	G	A	G	T	A	T	T	T	G	A	A	G	C	T	T	A	A	A	A	C	A	A
S. peruvianum RIN1i	T	C	A	T	C	A	G	A	T	T	C	A	C	A	G	A	A	C	A	A	C	T	A	C	C	A	A	G	A	G	T	A	T	T	T	G	A	A	G	C	T	T	A	A	A	A	C	A	A
S. habrochaites RIN1i	T	C	A	T	C	A	G	A	T	T	C	A	C	A	G	A	A	C	A	A	C	T	A	C	C	A	A	G	A	G	T	A	T	T	T	G	A	A	G	C	T	T	A	A	A	A	C	A	A
S. pennellii RIN1i	T	C	A	T	C	A	G	A	T	T	C	A	C	A	G	A	A	C	A	A	C	T	A	C	C	A	A	G	A	G	T	A	T	T	T	G	A	A	G	C	T	T	A	A	A	A	C	A	A
cv. Zemba RIN2i	T	T	G	A	G	A	A	T	A	A	A	G	T	T	G	G	A	A	G	A	A	C	T	T	G	G	T	G	T	T	A	C	C	T	T	T	C	A	A	A	C	A	T	C	A	T	G	G	C
cv. Heinz RIN2i	T	T	G	A	G	A	A	T	A	A	A	G	T	T	G	G	A	A	G	A	A	C	T	T	G	G	T	G	T	T	A	C	C	T	T	T	C	A	A	A	C	A	T	C	A	T	G	G	C
rin/Rin line NN-25 RIN2i	T	T	G	A	G	A	A	T	A	A	A	G	T	T	G	G	A	A	G	A	A	C	T	T	G	G	T	G	T	T	A	C	C	T	T	T	C	A	A	A	C	A	T	C	A	T	G	G	C
S. habrochaites RIN2i	T	T	G	A	G	A	A	T	A	A	A	G	T	T	G	G	A	A	G	A	A	C	T	T	G	G	T	G	T	T	A	C	C	T	T	T	C	A	A	A	C	A	T	C	A	T	G	G	C
S. pennellii RIN2i	T	T	G	A	G	A	A	T	A	A	A	G	T	T	G	G	A	A	G	A	A	C	T	T	G	G	T	G	T	T	A	C	C	T	T	T	C	A	A	A	C	A	T	C	A	T	G	G	C
cv. Zemba RIN1i	T	T	G	A	G	A	A	T	A	A	A	G	T	T	G	G	A	A	G	A	A	C	T	T	G	G	T	G	T	T	A	C	C	T	T	T	C	A	A	A	C	A	T	C	A	T	G	G	C
cv. Heinz RIN1i	T	T	G	A	G	A	A	T	A	A	A	G	T	T	G	G	A	A	G	A	A	C	T	T	G	G	T	G	T	T	A	C	C	T	T	T	C	A	A	A	C	A	T	C	A	T	G	G	C
rin/Rin line NN-25 RIN1i	T	T	G	A	G	A	A	T	A	A	A	G	T	T	G	G	A	A	G	A	A	C	T	T	G	G	T	G	T	T	A	C	C	T	T	T	C	A	A	A	C	A	T	C	A	T	G	G	C
S. peruvianum RIN1i	T	T	G	A	G	A	A	T	A	A	A	G	T	T	G	G	A	A	G	A	A	C	T	T	G	G	T	G	T	T	A	C	C	T	T	T	C	A	A	A	C	A	T	C	A	T	G	G	C
S. habrochaites RIN1i	T	T	G	A	G	A	A	T	A	A	A	G	T	T	G	G	A	A	G	A	A	C	T	T	G	G	T	G	T	T	A	C	C	T	T	T	C	A	A	A	C	A	T	C	A	T	G	G	C
S. pennellii RIN1i	T	T	G	A	G	A	A	T	A	A	A	G	T	T	G	G	A	A	G	A	A	C	T	T	G	G	T	G	T	T	A	C	C	T	T	T	C	A	A	A	C	A	T	C	A	T	G	G	C
[truncated: 200 more columns]

## Sheet: Fig. S7
Figure 7. Expression of the CNR gene in mature green and ripe fruits of the NN-21 and NN-25 accessions. Low case letters above the bars indicate statistically significant differences (p < 0.005) between gene expression levels.

## Sheet: Table S1
Table 1. List of primers used for gene amplification, sequencing, and expression analysis.
Gene/region	Primer	Primer sequences (5´→3´)	Application
RIN	prRIN-F	TTGACTAGGGAACCATTAGAT	Gene amplification and sequencing
	prRIN-R	ATATTGCCATACTCTTCTTGACAAT
	tRIN_F4	TTGACTAGGGAACCATTAGAT	Sequencing of gene internal fragments
	tRIN_F5	TTGAAGATTAGAAATGTCATATCGC
	tRIN_F6	GATTAGAGAGGCAAGTAGTACT
	tRIN_F7	GGTGAATTATAATTACCATGACC
	tRIN_F8	CTCGAGGGAGTAATTAAAGTAG
	tRIN_F9	AACACATTCTTGATCAACTTGC
	tRIN_F10	TCAGTGTAACCTCACAAGTAG
	tRINex3F	AACTACCAAGAGTATTTGAAGCTT
	tRINin3R	GAAATAGTAACTCTAGGCAAC
	tRINin2R	CATGCTTGAATATTGAGGAAG
	tRIN_R4	ACAACATATACGATCACAGATAC
	tRIN_R5	CCTAGATCATATGTTTGTTCCA
	tRIN_R6	AAGACTACAAGATACCATGATCA
RIN-MC spacer	NesozF	AATAATACATTGCCTATAAGG	Sequencing of the RIN-MS spacer (from exon 6 of RIN to intron 2 of MC)
	SpRb	CTTCTTGACAATAAATATATCAC
	SpRc	GACAACATAGTATGGTACTCA
	SpFb	GTTGTACCTGGATGGATGC
	SpRa2	AAACCAATCTAATCTAATTCAA
	SpRa	TCATTAAACTTACATGTTCCAA
	SpFa	GACATAATTAAGACTTGTCTTAG
	APTex1R	CCATGAATCAGAAGAATACTCA
	APT1iF	AAATTTGATTTCAAGAATCCATCTTCA
	APT1iR	GTACAAAATGAAGAAGTGATCTTG
	APT1i2R	GAAATATTTAAGGCTGCTAGAG
RINi1	MADS-RINrtF	AAACATCATGGCATTGTGGTGAGC	Gene expression analysis
	i1RINrtR	GGTTGTACATTATCGTATCCGTAAC
RINi2	MADS-RINrtF	AAACATCATGGCATTGTGGTGAGC
	i2RINrtR2	TCATGTGTTGATGGTGCTTATAG
RIN-MC	RIN-MCrtF	CAATAATACATTGCCTATAAGTATGGAAC
	RIN-MCrtR	GAGTTTAGTATATTCCAAGCTCCAG
MC [2]	MADS-MC-F2	CCAAGATGAAGTAGCAGAAGCA
	MADS-MC-R2	TTCAAGCGATTAGCAAAGAGTG
PSY1 [11]	PSY1rtF	CTGAGATCTACCAATGAGTTAG
	PSY1rtR	TCTCGGGAGTCATTAGCATAG
PSY2	tPSY2rtF2	CATCTGATATCTACTGATGACATAC
	tPSY2rtR	CTTGTGGAGTTATGTGTGATGCATTA
Z-ISO	Z-ISO rt F	GGATTGACAATTCTACTGGATTTGG
	Z-ISO rt R	AGTCCACAGTGGTCTTGCTAG
ZDS	ZDS rt F	CAGCAGATACGCGATCTAGAT
	ZDS rt R	ACAGTCAATGAATCCAAGAGCA
PG2a	PG2artF	CAACTTGTAGAAGCAATGTTATTG
	PG2artR	ATAGAAGATCTGCATGGACCTG
EXP1	Exp1rtF	CCGCGCTGGCATTGTTCC
	Exp1rtR	TTGAAGTAACGGAATCCATTGATGG
E4	E4rtF	TCGCCATGACCCGACCACT
	E4rtR	CTTGCCAGTTGAGCCTGAGC
TAI [12]	PAINrtF	GAGGCTCCGGGAGTTGGTAA
	PAINrtR	CC AAA TCT TGA CGG AGG CAG
LIN5	LIN5rtF	TGTCAAGAATGTTCATAGAACTC
	LIN5rtR	TGAATGAGCCCAAATAATATTGC
Expressed [18]	ExpressedF	GCTAAGAACGCTGGACCTAATG
	ExpressedR	TGGGTGTGCCTTTCTGAATG
Actin 2/7 [19]	Qactin2/7	CATTGTGCTCAGTGGTGGTTC
	Qactin2/7 rev	TCTGCTGGAAGGTGCTAAGTG
SlCNR [28]	F	TTCCCGGATTTCTAAGCAAATTGT
	R	GTTGGAATGTCAACATGGATATGCA

## Sheet: Table S2
Table 2. RIN1i, RIN2i, and RIN-MC relative expression data in fruits of S. lycopersicum cultivars, rin/RIN genotype NN-25, and wild GF tomato species
	cv. Heinz			cv. Zemba			NN-25			S. habrochaites			S. peruvianum
	0.0193609			0.00374007			0.00559595			0.0828359			3.1717
	0.0210402	IG		0.00717543	IG		0.00314789	IG		0.103407	MG		1.77185	MG
	0.0162805			0.00669491			0.0016522			0.0682229			1.7115
	0.0199052			0.00285416			0.00335052			0.0863536			2.43726
	0.0642694			0.848402			0.00173388			0.282904			1.61131
	0.0780356	MG		0.791587	MG		0.00260992	MG		0.220428	RF		2.068	RF
	0.0902628			0.797093			0.00361502			0.327231			2.3428
RIN1i	0.0967413			0.769941			0.00295673			0.402869			0.585701
	8.21922			6.79707			0.00321484
	5.16583	Br		8.08312	Br		0.0139747	Br
	7.20501			8.96879			0.00344558
	5.893			9.41469			0.00775297
	8.53744			6.28294			0.00587741
	10.7317	RR		7.68178	RR		0.00487425	RF
	13.3041			8.46459			0.00583682
	12.4995			8.88543			0.00770172
	0.000439848			0.00376609			0.00222589			0.218605			0.00499693
	0.00147947	IG		0.00895731	IG		0.0453926	IG		0.138351	MG		0.00325136	MG
	0.00144902			0.00493505			0.00332737			0.340659			0.00141523
	0.00169946			0.00299606			0.00518514			0.227888			0.00105047
	0.0196446			0.339815			0.00157353			0.668214			0.00100977
	0.0264658	MG		0.287736	MG		0.00339639	MG		0.811342	RF		0.000837418	RF
	0.0316923			0.295826			0.00403901			0.863569			0.000814519
RIN2i	0.0339669			0.277935			0.00547934			0.762275			0.000374755
	2.73019			2.30523			0.00398547
	2.74918	Br		2.87769	Br		0.00184644	Br
	2.15696			3.28277			0
	2.01252			3.42217			0.00387648
	3.32604			0.000462404			0.000666733
	3.28025	RR		2.33179	RR		0.00199333	RF
	3.4914			2.69716			0.00257609
	3.95535			2.71592			0.00189892
	0			0			0.00221052			0.00611429			0.00882161
	0.0001774	IG		0	IG		0.00289665	IG		0.00447592	MG		0.00517314	MG
	0			0.000474035			0.000922988			0.0019348			0.000321088
	0.0028384			0.000591752			0.00180799			0.00277442			0
	0.000294443			0.00163422			0.0205919			0.00255649			0.000199439
	0.000613893	MG		0.000783825	MG		0.0178024	MG		0.00169839	RF		0.000942144	RF
	0.000502105			0.00148309			0.0257055			0.00435951			0.0011204
RIN-MC	0.000226261			0.000711337			0.0234905			0			0.0022564
	0.00128769			0.00126637			9.24686
	0.00272222	Br		0.00320583	Br		14.3101	Br
	0.00354254			0.00341219			14.6108
	0.00117673			0.00316169			7.99426
	0.00120546			0			21.2501
	0.00118887	RR		0.00155533	RR		19.9649	RF
	7.79984e-05			0.00235745			35.9868
	0.000236447			0.00171383			34.2824
